# Supplementary material for: Humanin variant P3S is associated with longevity in APOE4 carriers and resists APOE4‐induced brain pathology
Source: Aging Cell. 2024 Mar 22;23(7):e14153. doi: 10.1111/acel.14153 (PMC11258485; doi:10.1111/acel.14153)
Supplement: Supplementary file 2 — Tables S1–S4. [file ACEL-23-e14153-s002.xlsx]

## Sheet: Supplementary Table 1
Supplementary Table 1:Descriptives of Centenarian Cohort
	Humanin Reference Allele	Humanin p3S
	(N = 126)	(N = 20)
Age	98.1 + 3.0	96.9 + 1.6	Mean (SD)
APOE4 Allele	9	6	Total n
MMSE	15.6 + 12.6	21.7 + 11.6	Mean (SD)

## Sheet: Supplementary Table 2
Supplementary Table 2: Humanin vs. Vehicle Treated APOE4/APP/PS1 Hippocampus RNASeq Results
gene	baseMean	log2FoldChange	lfcSE	stat	pvalue	padj
ENSMUST00000138212.1|ENSMUSG00000001082.12|OTTMUSG00000023147.6|OTTMUST00000055954.1|Mfsd10-213|Mfsd10|385|processed_transcript|	17.844	20.8238	2.37766	8.75809	1.99e-18	1.29e-13
ENSMUST00000131507.1|ENSMUSG00000003528.15|OTTMUSG00000026786.3|OTTMUST00000066239.1|Slc25a1-203|Slc25a1|689|protein_coding|	97.7142	-5.84226	0.811583	-7.1986	6.08e-13	1.32e-08
ENSMUST00000127221.7|ENSMUSG00000031229.16|OTTMUSG00000018268.6|OTTMUST00000044142.2|Atrx-205|Atrx|662|nonsense_mediated_decay|	18.7149	20.9699	2.90232	7.22524	5e-13	1.32e-08
ENSMUST00000003642.6|ENSMUSG00000003546.10|OTTMUSG00000072187.1|OTTMUST00000174616.1|Klc4-201|Klc4|2322|protein_coding|	35.1181	-7.73977	1.10159	-7.02597	2.13e-12	3.46e-08
ENSMUST00000122284.8|ENSMUSG00000022897.15|OTTMUSG00000028435.3|OTTMUST00000070460.3|Dyrk1a-203|Dyrk1a|2311|protein_coding|	10.3493	20.9187	3.01253	6.9439	3.81e-12	4.97e-08
ENSMUST00000228581.1|ENSMUSG00000032855.6|OTTMUSG00000069446.1|OTTMUST00000167915.1|Pkd1-208|Pkd1|235|nonsense_mediated_decay|	16.9618	-19.5948	2.93469	-6.67695	2.44e-11	2.65e-07
ENSMUST00000194837.1|ENSMUSG00000102500.1|OTTMUSG00000050129.2|OTTMUST00000127459.2|Gm37371-201|Gm37371|392|TEC|	59.0061	24.2693	3.67849	6.59762	4.18e-11	3.03e-07
ENSMUST00000134784.1|ENSMUSG00000030965.19|OTTMUSG00000025665.17|OTTMUST00000063190.2|Abraxas2-204|Abraxas2|515|nonsense_mediated_decay|	11.9171	-19.6207	2.96625	-6.61463	3.72e-11	3.03e-07
ENSMUST00000020361.6|ENSMUSG00000020153.14|OTTMUSG00000000012.1|-|Ndufs7-201|Ndufs7|758|protein_coding|	9.84533	20.4956	3.10322	6.60462	3.99e-11	3.03e-07
ENSMUST00000152492.1|ENSMUSG00000026179.14|OTTMUSG00000021729.3|OTTMUST00000051565.1|Pnkd-207|Pnkd|416|retained_intron|	15.6862	7.99658	1.2364	6.46766	9.95e-11	6.49e-07
ENSMUST00000046384.8|ENSMUSG00000036905.8|OTTMUSG00000009766.1|OTTMUST00000022610.1|C1qb-201|C1qb|1088|protein_coding|	740.691	0.4563	0.0710848	6.4191	1.37e-10	8.12e-07
ENSMUST00000148002.7|ENSMUSG00000025855.13|OTTMUSG00000025121.6|OTTMUST00000061870.2|Prkar1b-210|Prkar1b|795|protein_coding|	23.2135	-19.7744	3.09684	-6.38535	1.71e-10	9.24e-07
ENSMUST00000214748.1|ENSMUSG00000043923.8|OTTMUSG00000063303.1|OTTMUST00000154208.1|Ccdc84-206|Ccdc84|746|protein_coding|	7.08842	-19.7498	3.0985	-6.37399	1.84e-10	9.24e-07
ENSMUST00000227729.1|ENSMUSG00000045257.10|OTTMUSG00000070108.1|OTTMUST00000169678.1|Morn2-202|Morn2|656|protein_coding|	44.0828	23.2052	3.67896	6.30754	2.84e-10	1.32e-06
ENSMUST00000046285.5|ENSMUSG00000036887.5|OTTMUSG00000009765.1|OTTMUST00000022609.1|C1qa-201|C1qa|1040|protein_coding|	809.372	0.390267	0.0628163	6.21283	5.2e-10	2.26e-06
ENSMUST00000189762.1|ENSMUSG00000033419.16|OTTMUSG00000045050.3|OTTMUST00000118392.1|Snap91-207|Snap91|452|processed_transcript|	61.1585	-22.1878	3.67881	-6.03125	1.63e-09	6.63e-06
ENSMUST00000068726.12|ENSMUSG00000005506.16|OTTMUSG00000014337.1|OTTMUST00000033844.1|Celf1-202|Celf1|7851|protein_coding|	27.9939	8.3366	1.39892	5.95933	2.53e-09	9.71e-06
ENSMUST00000022169.9|ENSMUSG00000021665.9|OTTMUSG00000067671.2|OTTMUST00000163769.2|Hexb-201|Hexb|1905|protein_coding|	1487.96	0.368233	0.0619946	5.93976	2.85e-09	9.79e-06
ENSMUST00000199689.1|ENSMUSG00000010406.12|OTTMUSG00000053899.2|OTTMUST00000134093.1|Mrpl52-205|Mrpl52|429|retained_intron|	20.1257	21.5832	3.63272	5.94135	2.83e-09	9.79e-06
ENSMUST00000206286.1|ENSMUSG00000004610.4|OTTMUSG00000023293.2|OTTMUST00000143711.1|Etfb-206|Etfb|562|protein_coding|	13.4557	21.7892	3.68056	5.92008	3.22e-09	1.05e-05
ENSMUST00000166864.7|ENSMUSG00000078765.11|OTTMUSG00000059365.1|OTTMUST00000094134.1|U2af1l4-217|U2af1l4|353|processed_transcript|	60.1045	9.03647	1.53128	5.90124	3.61e-09	1.12e-05
ENSMUST00000141022.1|ENSMUSG00000029017.13|OTTMUSG00000025637.3|OTTMUST00000063091.1|Pmpcb-204|Pmpcb|297|nonsense_mediated_decay|	19.8876	-21.0905	3.60703	-5.84705	5e-09	1.48e-05
ENSMUST00000225263.1|ENSMUSG00000114458.1|OTTMUSG00000067756.1|OTTMUST00000163918.1|Gm47551-201|Gm47551|165|antisense|	13.7497	21.4754	3.6812	5.83381	5.42e-09	1.54e-05
ENSMUST00000046332.5|ENSMUSG00000036896.5|OTTMUSG00000009764.1|OTTMUST00000022607.1|C1qc-201|C1qc|1203|protein_coding|	649.773	0.4855	0.0837778	5.79509	6.83e-09	1.67e-05
ENSMUST00000207982.1|ENSMUSG00000030579.10|OTTMUSG00000059315.1|OTTMUST00000145581.1|Tyrobp-202|Tyrobp|597|protein_coding|	32.9104	8.53139	1.47142	5.79807	6.71e-09	1.67e-05
ENSMUST00000212877.1|ENSMUSG00000031776.17|OTTMUSG00000061690.1|OTTMUST00000150526.1|Arl2bp-206|Arl2bp|572|retained_intron|	48.2621	-9.08021	1.56748	-5.79286	6.92e-09	1.67e-05
ENSMUST00000234024.1|ENSMUSG00000024381.16|OTTMUSG00000073173.1|OTTMUST00000177223.1|Bin1-203|Bin1|539|protein_coding|	34.5784	-21.3612	3.6794	-5.80562	6.41e-09	1.67e-05
ENSMUST00000139628.1|ENSMUSG00000026289.15|OTTMUSG00000016467.6|OTTMUST00000039686.1|Atg16l1-209|Atg16l1|332|retained_intron|	15.4868	6.6398	1.14888	5.77939	7.5e-09	1.75e-05
ENSMUST00000071561.6|ENSMUSG00000036078.16|OTTMUSG00000006675.2|OTTMUST00000015283.1|Sigmar1-202|Sigmar1|1547|protein_coding|	15.1453	21.0047	3.68228	5.70425	1.17e-08	2.53e-05
ENSMUST00000114786.7|ENSMUSG00000059447.13|OTTMUSG00000024744.4|OTTMUST00000061035.2|Hadhb-203|Hadhb|2048|protein_coding|	18.0991	-20.7117	3.62741	-5.70979	1.13e-08	2.53e-05
ENSMUST00000212703.1|ENSMUSG00000031708.17|OTTMUSG00000061574.4|OTTMUST00000150203.1|Tecr-213|Tecr|451|protein_coding|	29.9113	-20.9565	3.67984	-5.69495	1.23e-08	2.53e-05
ENSMUST00000234023.1|ENSMUSG00000024132.6|OTTMUSG00000072958.4|OTTMUST00000176514.1|Eci1-203|Eci1|1108|protein_coding|	17.8226	-20.7432	3.64327	-5.69358	1.24e-08	2.53e-05
ENSMUST00000114840.1|ENSMUSG00000032011.5|OTTMUSG00000016734.2|OTTMUST00000040558.1|Thy1-201|Thy1|1735|protein_coding|	10812.7	0.400418	0.070401	5.68768	1.29e-08	2.54e-05
ENSMUST00000207031.1|ENSMUSG00000036835.7|OTTMUSG00000059364.1|OTTMUST00000145729.1|Psenen-202|Psenen|316|protein_coding|	19.323	-20.6473	3.64799	-5.65992	1.51e-08	2.9e-05
ENSMUST00000200503.1|ENSMUSG00000029427.11|OTTMUSG00000054725.2|OTTMUST00000135647.2|Zcchc8-209|Zcchc8|321|protein_coding|	60.7077	8.80108	1.57535	5.58676	2.31e-08	4.31e-05
ENSMUST00000105581.4|ENSMUSG00000023286.16|OTTMUSG00000010983.5|-|Ube2j2-203|Ube2j2|1391|protein_coding|	45.9203	-20.496	3.68043	-5.56892	2.56e-08	4.64e-05
ENSMUST00000187046.1|ENSMUSG00000006299.13|OTTMUSG00000047667.2|OTTMUST00000122850.2|Aamp-204|Aamp|524|protein_coding|	18.2498	-20.1897	3.64804	-5.53439	3.12e-08	5.5e-05
ENSMUST00000054514.5|ENSMUSG00000050896.12|OTTMUSG00000013729.1|-|Rtn4rl2-201|Rtn4rl2|1263|protein_coding|	17.7791	-19.8582	3.64014	-5.45534	4.89e-08	8.39e-05
ENSMUST00000144090.7|ENSMUSG00000073888.13|OTTMUSG00000006697.3|OTTMUST00000015382.1|Ccl27a-214|Ccl27a|996|retained_intron|	43.4712	-7.07104	1.30294	-5.427	5.73e-08	9.58e-05
ENSMUST00000120620.7|ENSMUSG00000035062.13|OTTMUSG00000018080.1|OTTMUST00000043647.1|Zc4h2-203|Zc4h2|2156|protein_coding|	23.9284	-8.04264	1.49027	-5.39676	6.79e-08	0.000110593
ENSMUST00000131810.7|ENSMUSG00000020109.13|OTTMUSG00000034094.1|OTTMUST00000086200.1|Dnajb12-202|Dnajb12|1647|nonsense_mediated_decay|	7.98591	-19.8318	3.68218	-5.38588	7.21e-08	0.000114629
ENSMUST00000193183.5|ENSMUSG00000006676.16|OTTMUSG00000050758.6|OTTMUST00000129358.1|Usp19-206|Usp19|525|retained_intron|	9.93316	-19.7612	3.68232	-5.36652	8.03e-08	0.0001217
ENSMUST00000139574.1|ENSMUSG00000025875.14|OTTMUSG00000032673.3|OTTMUST00000081273.1|Tspan17-205|Tspan17|425|retained_intron|	12.5541	-19.7596	3.68171	-5.36697	8.01e-08	0.0001217
ENSMUST00000205708.1|ENSMUSG00000108528.1|OTTMUSG00000058127.1|OTTMUST00000142755.1|Gm8319-201|Gm8319|641|processed_pseudogene|	8.61219	6.27209	1.17112	5.35563	8.53e-08	0.000126324
ENSMUST00000193170.1|ENSMUSG00000049305.6|OTTMUSG00000050823.3|OTTMUST00000128784.1|Ccdc71-202|Ccdc71|3044|protein_coding|	45.4246	-7.77292	1.47092	-5.28438	1.26e-07	0.000182726
ENSMUST00000170792.8|ENSMUSG00000046709.18|OTTMUSG00000016343.6|-|Mapk10-212|Mapk10|7198|protein_coding|	307.784	1.16432	0.226039	5.15098	2.59e-07	0.00036725
ENSMUST00000201481.1|ENSMUSG00000029141.16|OTTMUSG00000028249.4|OTTMUST00000070035.1|Slc4a1ap-204|Slc4a1ap|495|retained_intron|	18.5658	-7.45994	1.47629	-5.05316	4.35e-07	0.000602759
ENSMUST00000125618.1|ENSMUSG00000035478.14|OTTMUSG00000019125.1|OTTMUST00000045815.1|Mbd3-205|Mbd3|530|processed_transcript|	465.546	0.453005	0.0910138	4.97732	6.45e-07	0.000875634
ENSMUST00000205655.1|ENSMUSG00000042340.6|OTTMUSG00000058629.1|OTTMUST00000143970.1|Ctf1-202|Ctf1|285|processed_transcript|	12.6518	-6.83985	1.37591	-4.97115	6.66e-07	0.000885513
ENSMUST00000024791.14|ENSMUSG00000023992.14|OTTMUSG00000021045.1|OTTMUST00000049781.1|Trem2-201|Trem2|1088|protein_coding|	143.465	0.825273	0.166193	4.96574	6.84e-07	0.00089234
ENSMUST00000124740.1|ENSMUSG00000020937.14|OTTMUSG00000003295.2|OTTMUST00000006881.2|Plcd3-202|Plcd3|591|processed_transcript|	11.669	-7.43566	1.51013	-4.92385	8.49e-07	0.00108472
ENSMUST00000199750.4|ENSMUSG00000028184.12|OTTMUSG00000055224.2|OTTMUST00000136763.1|Adgrl2-215|Adgrl2|4399|protein_coding|	7.34019	-6.02806	1.23845	-4.8674	1.13e-06	0.00139087
ENSMUST00000225772.1|ENSMUSG00000055480.7|OTTMUSG00000068058.1|OTTMUST00000164527.1|Zfp458-204|Zfp458|3485|protein_coding|	19.5012	7.00156	1.43844	4.86748	1.13e-06	0.00139087
ENSMUST00000130789.1|ENSMUSG00000042105.18|OTTMUSG00000029375.3|OTTMUST00000072805.1|Inpp5f-205|Inpp5f|468|retained_intron|	6.39654	5.70313	1.17521	4.85287	1.22e-06	0.00146905
ENSMUST00000230220.1|ENSMUSG00000022517.17|OTTMUSG00000070991.1|OTTMUST00000171659.1|Mgrn1-205|Mgrn1|323|processed_transcript|	6.07875	-6.66972	1.37669	-4.84474	1.27e-06	0.00150271
ENSMUST00000141901.1|ENSMUSG00000060601.13|OTTMUSG00000023074.3|OTTMUST00000055718.1|Nr1h2-211|Nr1h2|237|retained_intron|	9.03383	6.39905	1.33297	4.80061	1.58e-06	0.0018415
ENSMUST00000126535.1|ENSMUSG00000081769.9|OTTMUSG00000005650.4|OTTMUST00000012572.1|Gm12216-204|Gm12216|489|processed_transcript|	8.00611	-6.26159	1.3153	-4.76059	1.93e-06	0.00220772
ENSMUST00000194642.1|ENSMUSG00000104077.1|OTTMUSG00000050892.1|OTTMUST00000128977.1|Gm37027-201|Gm37027|256|lincRNA|	10.734	-6.83577	1.43852	-4.75193	2.01e-06	0.00226464
ENSMUST00000224524.1|ENSMUSG00000021546.18|OTTMUSG00000035894.6|OTTMUST00000165455.1|Hnrnpk-226|Hnrnpk|761|protein_coding|	14.0803	-6.87776	1.4493	-4.74558	2.08e-06	0.00229734
ENSMUST00000028105.12|ENSMUSG00000026767.12|OTTMUSG00000011370.7|OTTMUST00000026625.4|Mindy3-201|Mindy3|2344|protein_coding|	25.6814	7.49174	1.58624	4.72295	2.32e-06	0.00252563
ENSMUST00000125372.1|ENSMUSG00000006307.16|OTTMUSG00000023938.4|OTTMUST00000058490.4|Kmt2b-203|Kmt2b|514|retained_intron|	6.48433	-5.66143	1.20805	-4.68644	2.78e-06	0.00297106
ENSMUST00000122143.7|ENSMUSG00000038611.17|OTTMUSG00000024537.6|OTTMUST00000071789.1|Phrf1-202|Phrf1|4864|protein_coding|	11.0597	-6.97405	1.49518	-4.66437	3.1e-06	0.00325509
ENSMUST00000171171.8|ENSMUSG00000024037.13|OTTMUSG00000035223.4|OTTMUST00000089762.2|Wdr4-207|Wdr4|4154|protein_coding|	12.1945	-5.08441	1.10846	-4.58691	4.5e-06	0.00465514
ENSMUST00000175643.7|ENSMUSG00000058317.12|OTTMUSG00000027804.4|OTTMUST00000110773.1|Ube2e2-207|Ube2e2|757|protein_coding|	61.4336	8.53357	1.86518	4.5752	4.76e-06	0.00484624
ENSMUST00000202163.3|ENSMUSG00000025532.13|OTTMUSG00000022713.2|OTTMUST00000138015.1|Crcp-204|Crcp|931|protein_coding|	5.8659	5.42196	1.18734	4.56648	4.96e-06	0.00497457
ENSMUST00000136984.7|ENSMUSG00000069844.12|OTTMUSG00000005911.1|OTTMUST00000013163.1|Sco1-203|Sco1|575|processed_transcript|	34.7571	-1.74426	0.382548	-4.55958	5.13e-06	0.00505102
ENSMUST00000174573.1|ENSMUSG00000043969.4|OTTMUSG00000037270.3|OTTMUST00000096131.1|Emx2-203|Emx2|422|processed_transcript|	17.8696	-7.06424	1.55023	-4.55691	5.19e-06	0.00505102
ENSMUST00000159735.1|ENSMUSG00000066643.12|OTTMUSG00000027013.2|OTTMUST00000066811.1|Wdr35-204|Wdr35|557|retained_intron|	16.9819	-7.92144	1.77274	-4.46846	7.88e-06	0.00746797
ENSMUST00000102825.3|ENSMUSG00000074896.3|OTTMUSG00000016645.1|OTTMUST00000040263.1|Ifit3-201|Ifit3|1745|protein_coding|	111.304	0.726544	0.162619	4.46776	7.9e-06	0.00746797
ENSMUST00000151722.7|ENSMUSG00000035299.16|OTTMUSG00000019599.3|OTTMUST00000046945.1|Mid1-212|Mid1|390|processed_transcript|	9.06218	-6.62261	1.49505	-4.42969	9.44e-06	0.00878851
ENSMUST00000200782.1|ENSMUSG00000062761.7|OTTMUSG00000055212.2|OTTMUST00000136739.2|Zfp512-202|Zfp512|668|protein_coding|	21.1551	-7.39282	1.67548	-4.41235	1.02e-05	0.00938901
ENSMUST00000200830.3|ENSMUSG00000029153.11|OTTMUSG00000026763.7|OTTMUST00000066840.3|Ociad2-204|Ociad2|2384|protein_coding|	206.014	0.903903	0.20561	4.39621	1.1e-05	0.00977827
ENSMUST00000089187.6|ENSMUSG00000022472.16|OTTMUSG00000032775.2|OTTMUST00000091374.1|Desi1-202|Desi1|518|nonsense_mediated_decay|	52.5344	-7.76964	1.76623	-4.39899	1.09e-05	0.00977827
ENSMUST00000115108.3|ENSMUSG00000025739.13|OTTMUSG00000035881.1|OTTMUST00000092011.1|Gng13-201|Gng13|347|protein_coding|	571.014	0.370707	0.0843557	4.39457	1.11e-05	0.00977827
ENSMUST00000147805.7|ENSMUSG00000031214.13|OTTMUSG00000018075.2|OTTMUST00000043618.1|Ophn1-207|Ophn1|3006|retained_intron|	9.6797	5.92301	1.35022	4.38669	1.15e-05	0.0100038
ENSMUST00000118670.1|ENSMUSG00000084140.1|OTTMUSG00000015328.1|OTTMUST00000036327.1|Gm14000-201|Gm14000|233|processed_pseudogene|	13.6605	5.94567	1.36274	4.36304	1.28e-05	0.0110028
ENSMUST00000236066.1|ENSMUSG00000036748.16|OTTMUSG00000074223.2|OTTMUST00000180110.2|Cuedc2-207|Cuedc2|616|protein_coding|	5.89958	5.42231	1.24751	4.34651	1.38e-05	0.011711
ENSMUST00000124417.1|ENSMUSG00000031392.18|OTTMUSG00000017687.23|OTTMUST00000045173.2|Irak1-208|Irak1|441|protein_coding|	18.7861	6.33242	1.47232	4.30098	1.7e-05	0.0142122
ENSMUST00000067444.9|ENSMUSG00000020932.14|OTTMUSG00000003084.1|OTTMUST00000006346.1|Gfap-201|Gfap|2648|protein_coding|	2621.13	0.426756	0.0994228	4.29233	1.77e-05	0.0145905
ENSMUST00000229351.1|ENSMUSG00000021400.8|OTTMUSG00000000693.3|OTTMUST00000172536.1|Wrnip1-204|Wrnip1|328|nonsense_mediated_decay|	5.83589	-6.11199	1.42707	-4.28291	1.84e-05	0.0150322
ENSMUST00000215577.1|ENSMUSG00000032563.16|OTTMUSG00000023521.8|OTTMUST00000153496.1|Mrpl3-209|Mrpl3|1005|processed_transcript|	7.67747	-6.98016	1.63153	-4.2783	1.88e-05	0.0151574
ENSMUST00000052440.7|ENSMUSG00000043801.7|OTTMUSG00000072031.1|OTTMUST00000174194.1|Oaz1-ps-201|Oaz1-ps|685|processed_pseudogene|	455.049	0.635965	0.148956	4.26948	1.96e-05	0.0155771
ENSMUST00000230069.1|ENSMUSG00000022556.11|OTTMUSG00000069881.3|OTTMUST00000171573.1|Hsf1-215|Hsf1|826|processed_transcript|	8.03312	-6.54471	1.54215	-4.24389	2.2e-05	0.0172542
ENSMUST00000149786.1|ENSMUSG00000026743.16|OTTMUSG00000011456.2|OTTMUST00000026955.1|Mllt10-207|Mllt10|509|processed_transcript|	3.97764	5.36171	1.27443	4.20714	2.59e-05	0.0200715
ENSMUST00000172333.7|ENSMUSG00000028057.14|OTTMUSG00000035185.2|OTTMUST00000089630.1|Rit1-208|Rit1|993|nonsense_mediated_decay|	8.95789	6.37028	1.5201	4.19069	2.78e-05	0.02133
ENSMUST00000187557.1|ENSMUSG00000056211.13|OTTMUSG00000049353.2|OTTMUST00000125809.2|R3hdm1-206|R3hdm1|453|protein_coding|	8.32055	-6.23946	1.49231	-4.18107	2.9e-05	0.0219939
ENSMUST00000151546.1|ENSMUSG00000003033.15|OTTMUSG00000022231.6|OTTMUST00000052878.1|Ap1m1-204|Ap1m1|848|retained_intron|	134.403	-0.805981	0.193228	-4.17114	3.03e-05	0.0225792
ENSMUST00000236085.1|ENSMUSG00000024425.4|OTTMUSG00000073436.1|OTTMUST00000178243.1|Ndfip1-204|Ndfip1|1796|protein_coding|	883.829	0.586867	0.14074	4.16986	3.05e-05	0.0225792
ENSMUST00000234868.1|ENSMUSG00000024012.18|OTTMUSG00000028973.6|OTTMUST00000176604.1|Mtch1-213|Mtch1|743|processed_transcript|	4.89432	6.31539	1.53458	4.11538	3.87e-05	0.0283141
ENSMUST00000032383.13|ENSMUSG00000030255.13|OTTMUSG00000025460.2|OTTMUST00000062688.2|Sspn-201|Sspn|4431|protein_coding|	23.9606	-7.32902	1.78532	-4.10516	4.04e-05	0.0289443
ENSMUST00000235027.1|ENSMUSG00000044252.18|OTTMUSG00000030147.5|OTTMUST00000176742.1|Osbpl1a-224|Osbpl1a|2531|protein_coding|	58.8525	-7.69411	1.87342	-4.10699	4.01e-05	0.0289443
ENSMUST00000026823.15|ENSMUSG00000025728.16|OTTMUSG00000033060.6|OTTMUST00000082547.2|Pigq-201|Pigq|3173|protein_coding|	8.61944	-6.19919	1.52431	-4.06688	4.76e-05	0.033763
ENSMUST00000118762.8|ENSMUSG00000005936.19|OTTMUSG00000031640.4|OTTMUST00000078375.2|Kctd20-203|Kctd20|3853|protein_coding|	84.7576	0.95682	0.236281	4.0495	5.13e-05	0.0359796
ENSMUST00000127250.1|ENSMUSG00000026491.13|OTTMUSG00000033771.5|OTTMUST00000085089.1|Ahctf1-203|Ahctf1|680|nonsense_mediated_decay|	15.8364	-5.02161	1.24262	-4.04116	5.32e-05	0.0368875
ENSMUST00000138898.1|ENSMUSG00000057672.16|OTTMUSG00000025931.6|OTTMUST00000064021.2|Pkn1-207|Pkn1|548|processed_transcript|	9.87868	-6.33486	1.56897	-4.03758	5.4e-05	0.0370607
ENSMUST00000199022.1|ENSMUSG00000038374.10|OTTMUSG00000053140.2|OTTMUST00000132840.1|Rbm8a-204|Rbm8a|560|retained_intron|	338.424	-0.423842	0.105208	-4.0286	5.61e-05	0.038104
ENSMUST00000134806.1|ENSMUSG00000028232.13|OTTMUSG00000004261.4|OTTMUST00000009650.1|Tmem68-203|Tmem68|658|retained_intron|	17.3698	-7.69663	1.91237	-4.02466	5.71e-05	0.0383474
ENSMUST00000173193.1|ENSMUSG00000037709.13|OTTMUSG00000036934.3|OTTMUST00000094900.2|Fam13a-202|Fam13a|1998|protein_coding|	13.8061	-3.8297	0.955121	-4.00965	6.08e-05	0.0404515
ENSMUST00000200497.4|ENSMUSG00000036503.13|OTTMUSG00000052906.8|OTTMUST00000132972.1|Rnf13-210|Rnf13|2573|protein_coding|	12.6051	5.95945	1.48754	4.00623	6.17e-05	0.0406267
ENSMUST00000125686.7|ENSMUSG00000029759.9|OTTMUSG00000024087.3|OTTMUST00000058916.3|Pon3-202|Pon3|563|protein_coding|	4.42745	5.66613	1.41575	4.00221	6.28e-05	0.0409104
ENSMUST00000233506.1|ENSMUSG00000117310.2|OTTMUSG00000021326.8|OTTMUST00000174854.1|Ptp4a1-206|Ptp4a1|4145|protein_coding|	14.7978	5.05016	1.26451	3.99377	6.5e-05	0.0419751
ENSMUST00000144667.1|ENSMUSG00000029713.15|OTTMUSG00000016277.4|OTTMUST00000039058.1|Gnb2-210|Gnb2|599|retained_intron|	1802.03	0.377494	0.0948495	3.97993	6.89e-05	0.0440593
ENSMUST00000222927.1|ENSMUSG00000021156.17|OTTMUSG00000017437.9|OTTMUST00000161872.1|Zmynd11-225|Zmynd11|164|retained_intron|	19.7296	-7.54537	1.89844	-3.97451	7.05e-05	0.0446377
ENSMUST00000237818.1|ENSMUSG00000024589.18|OTTMUSG00000068477.12|OTTMUST00000179139.1|Nedd4l-232|Nedd4l|550|retained_intron|	10.3359	-7.38064	1.86743	-3.9523	7.74e-05	0.0485211
ENSMUST00000040428.3|ENSMUSG00000093989.1|OTTMUSG00000006038.3|OTTMUST00000013581.2|Rnasek-201|Rnasek|611|protein_coding|	600.873	0.469865	0.119096	3.94525	7.97e-05	0.0494945
ENSMUST00000197852.1|ENSMUSG00000105218.4|OTTMUSG00000053568.1|OTTMUST00000133543.1|Gm38413-201|Gm38413|348|lincRNA|	8.76363	-6.219	1.57764	-3.94196	8.08e-05	0.049704
ENSMUST00000169692.1|ENSMUSG00000091230.1|OTTMUSG00000074467.1|OTTMUST00000180705.1|H1f11-ps-201|H1f11-ps|666|processed_pseudogene|	20.3222	-1.62214	0.41191	-3.93809	8.21e-05	0.0500403
ENSMUST00000154975.7|ENSMUSG00000067367.9|OTTMUSG00000023311.6|OTTMUST00000056520.2|Lyar-209|Lyar|898|nonsense_mediated_decay|	11.5492	-7.03083	1.79009	-3.92763	8.58e-05	0.0517842
ENSMUST00000108610.7|ENSMUSG00000078812.10|OTTMUSG00000006023.4|OTTMUST00000013516.1|Eif5a-207|Eif5a|1409|protein_coding|	5.98929	6.60324	1.68429	3.9205	8.84e-05	0.052851
ENSMUST00000111650.3|ENSMUSG00000030291.12|OTTMUSG00000025704.3|OTTMUST00000063437.1|Med21-203|Med21|572|protein_coding|	4.83767	-5.79014	1.48179	-3.90753	9.32e-05	0.0552608
ENSMUST00000156435.1|ENSMUSG00000002059.18|OTTMUSG00000000098.6|OTTMUST00000000328.1|Rab34-208|Rab34|950|protein_coding|	43.6772	2.79667	0.718618	3.89173	9.95e-05	0.0584559
ENSMUST00000151698.7|ENSMUSG00000028581.17|OTTMUSG00000009589.3|OTTMUST00000022019.2|Laptm5-207|Laptm5|2600|protein_coding|	308.847	0.440507	0.113783	3.87147	0.000108181	0.0629689
ENSMUST00000219919.1|ENSMUSG00000004931.11|OTTMUSG00000065061.1|OTTMUST00000158529.1|Apba3-210|Apba3|680|retained_intron|	6.27833	-6.64195	1.71829	-3.86545	0.000110885	0.0639716
ENSMUST00000213733.1|ENSMUSG00000032011.5|OTTMUSG00000016734.2|OTTMUST00000153831.1|Thy1-203|Thy1|449|processed_transcript|	14441.8	0.59538	0.154912	3.84334	0.000121369	0.0694062
ENSMUST00000138145.1|ENSMUSG00000018927.3|OTTMUSG00000000995.1|OTTMUST00000001957.1|Ccl6-202|Ccl6|776|retained_intron|	39.5984	1.50916	0.395319	3.81757	0.000134771	0.0763999
ENSMUST00000136358.2|ENSMUSG00000028125.14|OTTMUSG00000029911.4|OTTMUST00000074212.2|Abca4-203|Abca4|1520|retained_intron|	2.71128	-5.16667	1.35954	-3.80029	0.000144525	0.0812229
ENSMUST00000059562.13|ENSMUSG00000048332.13|OTTMUSG00000032739.2|OTTMUST00000081456.1|Lhfp-201|Lhfp|2108|protein_coding|	8.66259	-5.82735	1.53756	-3.79	0.000150648	0.0839335
ENSMUST00000192528.1|ENSMUSG00000102578.1|OTTMUSG00000046841.1|-|Gm10576-202|Gm10576|705|TEC|	6.57828	-6.0183	1.58895	-3.7876	0.000152108	0.0839335
ENSMUST00000031793.7|ENSMUSG00000029780.14|OTTMUSG00000023209.6|OTTMUST00000056164.1|Nt5c3-201|Nt5c3|1676|protein_coding|	42.3707	-1.44541	0.381796	-3.78581	0.00015321	0.0839335
ENSMUST00000091375.2|ENSMUSG00000069125.2|OTTMUSG00000051248.1|OTTMUST00000129762.1|Rps24-ps2-201|Rps24-ps2|395|processed_pseudogene|	6.36051	5.9202	1.56822	3.77511	0.00015994	0.08689
ENSMUST00000161886.8|ENSMUSG00000025221.16|OTTMUSG00000035101.9|OTTMUST00000089296.2|Kcnip2-208|Kcnip2|693|protein_coding|	27.4383	7.98547	2.12149	3.76409	0.000167159	0.0893233
ENSMUST00000236046.1|ENSMUSG00000036748.16|OTTMUSG00000074223.2|OTTMUST00000180106.1|Cuedc2-205|Cuedc2|1167|protein_coding|	34.5166	-3.66047	0.97227	-3.76487	0.000166639	0.0893233
ENSMUST00000102476.4|ENSMUSG00000060802.8|OTTMUSG00000015534.1|OTTMUST00000036889.1|B2m-201|B2m|860|protein_coding|	1881.87	0.313073	0.0832527	3.76051	0.000169566	0.0898726
ENSMUST00000093162.3|ENSMUSG00000069895.4|OTTMUSG00000061923.2|-|Atxn1l-201|Atxn1l|7526|protein_coding|	9.64696	-6.92019	1.84414	-3.75254	0.000175051	0.0920319
ENSMUST00000177511.1|ENSMUSG00000033510.14|OTTMUSG00000027290.4|OTTMUST00000110602.1|Otud7a-203|Otud7a|651|protein_coding|	164.709	0.682277	0.18233	3.74198	0.000182574	0.0952187
ENSMUST00000228977.1|ENSMUSG00000091780.3|OTTMUSG00000070784.1|OTTMUST00000171078.1|Sco2-202|Sco2|1250|protein_coding|	9.60736	6.82163	1.82967	3.72835	0.00019274	0.0997228
ENSMUST00000206047.1|ENSMUSG00000030521.11|OTTMUSG00000024938.3|OTTMUST00000061417.1|Mphosph10-203|Mphosph10|695|retained_intron|	47.7177	-1.22697	0.330403	-3.71355	0.00020437	0.104908
ENSMUST00000090986.10|ENSMUSG00000015852.13|OTTMUSG00000027492.2|OTTMUST00000068039.1|Fcrls-201|Fcrls|2273|protein_coding|	176.968	0.444393	0.120183	3.69764	0.000217617	0.110717
ENSMUST00000096492.3|ENSMUSG00000040229.11|OTTMUSG00000016906.4|-|Gpr34-202|Gpr34|1898|protein_coding|	193.626	0.375765	0.10167	3.69593	0.000219084	0.110717
ENSMUST00000225990.1|ENSMUSG00000069089.8|OTTMUSG00000067774.1|OTTMUST00000163944.1|Cdk7-205|Cdk7|1159|protein_coding|	47.6103	-1.65634	0.448789	-3.69068	0.000223655	0.112158
ENSMUST00000081035.8|ENSMUSG00000046805.10|OTTMUSG00000073767.1|OTTMUST00000179000.1|Mpeg1-201|Mpeg1|4334|protein_coding|	166.613	0.590063	0.160101	3.68557	0.000228187	0.113557
ENSMUST00000124687.1|ENSMUSG00000019715.14|OTTMUSG00000016705.2|OTTMUST00000040523.1|Gle1-203|Gle1|371|retained_intron|	17.1978	8.06495	2.19415	3.67565	0.00023724	0.116969
ENSMUST00000176725.7|ENSMUSG00000021546.18|OTTMUSG00000035894.6|OTTMUST00000110448.1|Hnrnpk-212|Hnrnpk|459|retained_intron|	305.379	1.51834	0.413249	3.67416	0.000238631	0.116969
ENSMUST00000029942.7|ENSMUSG00000028274.17|OTTMUSG00000004938.2|OTTMUST00000010986.1|Rngtt-201|Rngtt|2379|protein_coding|	12.7505	-5.33092	1.45249	-3.6702	0.000242357	0.117524
ENSMUST00000127427.1|ENSMUSG00000046947.12|OTTMUSG00000056325.1|OTTMUST00000059226.1|Adck2-202|Adck2|330|retained_intron|	15.5684	7.15591	1.95103	3.66776	0.000244687	0.117524
ENSMUST00000227087.1|ENSMUSG00000042354.7|OTTMUSG00000069133.1|OTTMUST00000167269.1|Gnl3-205|Gnl3|466|processed_transcript|	12.3321	-6.99121	1.90639	-3.66725	0.000245172	0.117524
ENSMUST00000191304.6|ENSMUSG00000014850.15|OTTMUSG00000047254.11|OTTMUST00000122251.1|Msh3-213|Msh3|1796|retained_intron|	52.014	-1.34998	0.368911	-3.65938	0.000252826	0.120308
ENSMUST00000064433.10|ENSMUSG00000032186.15|OTTMUSG00000062853.5|OTTMUST00000153075.1|Tmod2-201|Tmod2|9884|protein_coding|	66.0524	1.02015	0.279179	3.65411	0.000258073	0.121011
ENSMUST00000156315.7|ENSMUSG00000018669.14|OTTMUSG00000001725.18|OTTMUST00000003420.2|Cdk5rap3-211|Cdk5rap3|566|protein_coding|	84.5303	1.17512	0.321744	3.65233	0.000259872	0.121011
ENSMUST00000152163.7|ENSMUSG00000035299.16|OTTMUSG00000019599.3|OTTMUST00000046943.1|Mid1-213|Mid1|391|processed_transcript|	4.53156	-6.24823	1.70993	-3.65408	0.000258102	0.121011
ENSMUST00000126000.7|ENSMUSG00000027244.14|OTTMUSG00000014308.1|OTTMUST00000033755.1|Atg13-203|Atg13|848|processed_transcript|	26.5384	3.67375	1.01046	3.63571	0.000277215	0.128172
ENSMUST00000220388.1|ENSMUSG00000019948.4|OTTMUSG00000064010.1|OTTMUST00000156494.1|Actr6-206|Actr6|594|nonsense_mediated_decay|	7.77229	5.3805	1.48128	3.63232	0.000280881	0.128952
ENSMUST00000199083.1|ENSMUSG00000056966.7|OTTMUSG00000054655.1|OTTMUST00000135504.1|Gjc3-202|Gjc3|584|retained_intron|	13.3658	-2.17831	0.603293	-3.61069	0.000305378	0.139218
ENSMUST00000211351.1|ENSMUSG00000109958.1|OTTMUSG00000060199.1|OTTMUST00000147350.1|Gm32786-201|Gm32786|628|bidirectional_promoter_lncRNA|	3.66403	-4.69291	1.30175	-3.60509	0.000312048	0.141271
ENSMUST00000146085.2|ENSMUSG00000041375.18|OTTMUSG00000029301.5|OTTMUST00000096885.2|Ccdc9-209|Ccdc9|546|protein_coding|	43.5527	-6.16134	1.71022	-3.60267	0.000314971	0.141611
ENSMUST00000109931.7|ENSMUSG00000068134.13|OTTMUSG00000015770.2|OTTMUST00000037471.1|Zfp120-203|Zfp120|4033|protein_coding|	69.4675	0.948231	0.264894	3.57966	0.000344035	0.153619
ENSMUST00000229802.1|ENSMUSG00000056851.14|OTTMUSG00000071249.3|OTTMUST00000172479.1|Pcbp2-214|Pcbp2|1215|protein_coding|	42.6256	-7.23104	2.02459	-3.57161	0.00035479	0.157344
ENSMUST00000227737.1|ENSMUSG00000022892.11|OTTMUSG00000069475.11|OTTMUST00000167979.1|App-207|App|2827|protein_coding|	1698.49	0.775919	0.2188	3.54625	0.000390761	0.172125
ENSMUST00000190564.1|ENSMUSG00000020257.13|OTTMUSG00000049420.4|OTTMUST00000125989.1|Wdr82-202|Wdr82|577|nonsense_mediated_decay|	19.432	-6.695	1.89273	-3.53721	0.00040438	0.175749
ENSMUST00000110399.2|ENSMUSG00000090258.7|OTTMUSG00000033889.1|OTTMUST00000085471.1|Churc1-202|Churc1|535|protein_coding|	10.5015	6.68803	1.89034	3.53801	0.000403156	0.175749
ENSMUST00000106399.7|ENSMUSG00000053819.16|OTTMUSG00000023550.10|OTTMUST00000057437.5|Camk2d-203|Camk2d|4169|protein_coding|	9.14691	-6.61574	1.87422	-3.52986	0.000415782	0.179508
ENSMUST00000224292.1|ENSMUSG00000021947.11|OTTMUSG00000068979.1|OTTMUST00000166863.1|Cryl1-203|Cryl1|534|processed_transcript|	13.3197	6.93777	1.96981	3.52204	0.000428232	0.183667
ENSMUST00000238293.1|ENSMUSG00000028637.16|OTTMUSG00000009337.12|OTTMUST00000021243.4|Ccdc30-215|Ccdc30|2458|protein_coding|	11.9443	7.036	2.00158	3.51522	0.000439383	0.186002
ENSMUST00000089655.11|ENSMUSG00000061751.16|OTTMUSG00000017795.4|OTTMUST00000043065.1|Kalrn-202|Kalrn|6506|protein_coding|	7.7265	6.52731	1.85645	3.51601	0.00043808	0.186002
ENSMUST00000192821.1|ENSMUSG00000026587.15|OTTMUSG00000050031.2|OTTMUST00000127292.1|Astn1-204|Astn1|756|protein_coding|	5.27838	-5.17251	1.47337	-3.51067	0.00044698	0.186792
ENSMUST00000164974.1|ENSMUSG00000002718.14|OTTMUSG00000001165.4|OTTMUST00000093042.1|Cse1l-208|Cse1l|718|nonsense_mediated_decay|	12.4375	6.78573	1.93257	3.51124	0.000446016	0.186792
ENSMUST00000077798.12|ENSMUSG00000027067.16|OTTMUSG00000013453.1|OTTMUST00000032520.1|Ssrp1-201|Ssrp1|2739|protein_coding|	323.412	-1.66075	0.473707	-3.50585	0.000455149	0.188994
ENSMUST00000166019.1|ENSMUSG00000018040.9|OTTMUSG00000035729.5|OTTMUST00000091351.2|Rrp7a-202|Rrp7a|492|protein_coding|	168.708	0.851655	0.243066	3.5038	0.000458662	0.189247
ENSMUST00000146579.1|ENSMUSG00000029614.13|OTTMUSG00000026261.3|OTTMUST00000064944.1|Rpl6-206|Rpl6|829|retained_intron|	5.95406	-3.35924	0.961701	-3.49302	0.000477583	0.194591
ENSMUST00000226848.1|ENSMUSG00000022607.18|OTTMUSG00000069965.4|OTTMUST00000169378.1|Ptk2-206|Ptk2|364|protein_coding|	9.3013	3.40746	0.975139	3.49434	0.000475242	0.194591
ENSMUST00000154309.1|ENSMUSG00000074282.10|OTTMUSG00000022367.3|OTTMUST00000053394.1|Zfp94-206|Zfp94|610|processed_transcript|	5.03812	5.40737	1.54956	3.48962	0.000483715	0.194656
ENSMUST00000191242.6|ENSMUSG00000014850.15|OTTMUSG00000047254.11|OTTMUST00000122244.1|Msh3-212|Msh3|1363|processed_transcript|	70.8741	0.964504	0.276374	3.48985	0.000483289	0.194656
ENSMUST00000168503.7|ENSMUSG00000055401.14|OTTMUSG00000010945.4|-|Fbxo6-208|Fbxo6|1240|protein_coding|	12.7441	7.16977	2.05713	3.48532	0.000491542	0.196593
ENSMUST00000078257.6|ENSMUSG00000079038.3|OTTMUSG00000062179.2|-|D130040H23Rik-201|D130040H23Rik|1218|protein_coding|	17.7496	-1.64261	0.472639	-3.47541	0.000510071	0.202759
ENSMUST00000168832.1|ENSMUSG00000025602.13|OTTMUSG00000035370.1|OTTMUST00000090370.1|Zfp202-203|Zfp202|3329|protein_coding|	8.89268	-4.15408	1.19642	-3.47211	0.000516392	0.203645
ENSMUST00000223875.1|ENSMUSG00000021519.11|OTTMUSG00000037039.4|OTTMUST00000164149.1|Mterf3-213|Mterf3|671|retained_intron|	40.0406	1.39113	0.400815	3.47076	0.000518992	0.203645
ENSMUST00000129326.1|ENSMUSG00000024515.13|OTTMUSG00000021090.1|OTTMUST00000049899.1|Smad4-203|Smad4|430|processed_transcript|	33.9411	-6.12143	1.76442	-3.46938	0.000521669	0.203645
ENSMUST00000185039.7|ENSMUSG00000032355.16|OTTMUSG00000044846.6|OTTMUST00000117854.2|Mlip-214|Mlip|1295|protein_coding|	10.385	-6.96001	2.01234	-3.45867	0.000542853	0.209569
ENSMUST00000193825.1|ENSMUSG00000023259.16|OTTMUSG00000047370.4|OTTMUST00000129655.1|Slc26a6-208|Slc26a6|349|processed_transcript|	5.29308	6.03244	1.74428	3.45842	0.00054336	0.209569
ENSMUST00000229968.1|ENSMUSG00000023018.5|OTTMUSG00000071104.1|OTTMUST00000172028.1|Smarcd1-205|Smarcd1|810|retained_intron|	22.2044	-6.9258	2.00349	-3.45687	0.00054649	0.209569
ENSMUST00000200353.1|ENSMUSG00000028256.16|OTTMUSG00000055187.2|OTTMUST00000136685.1|Odf2l-218|Odf2l|485|nonsense_mediated_decay|	53.4903	1.21068	0.351271	3.44657	0.000567746	0.216447
ENSMUST00000139111.1|ENSMUSG00000009535.13|OTTMUSG00000023941.3|OTTMUST00000058503.2|Rnmt-205|Rnmt|965|protein_coding|	5.42838	-4.85287	1.4088	-3.44467	0.000571752	0.216707
ENSMUST00000188053.1|ENSMUSG00000041926.15|OTTMUSG00000021833.2|OTTMUST00000126846.1|Rnpep-207|Rnpep|574|processed_transcript|	29.4005	-1.38173	0.402137	-3.43597	0.000590441	0.222497
ENSMUST00000139345.1|ENSMUSG00000087618.1|OTTMUSG00000015697.1|OTTMUST00000037306.1|Gm14114-201|Gm14114|287|lincRNA|	3.72424	-5.96619	1.74623	-3.41662	0.000634048	0.234857
ENSMUST00000176186.1|ENSMUSG00000011832.16|OTTMUSG00000040168.6|OTTMUST00000110568.1|Evi5l-204|Evi5l|849|retained_intron|	4.67374	-4.84175	1.41663	-3.41779	0.000631312	0.234857
ENSMUST00000236154.1|ENSMUSG00000034820.4|OTTMUSG00000073755.2|OTTMUST00000179897.1|Cpsf7-204|Cpsf7|615|retained_intron|	25.8803	-1.2331	0.360776	-3.41791	0.000631029	0.234857
ENSMUST00000127941.7|ENSMUSG00000030309.16|OTTMUSG00000023388.4|OTTMUST00000056770.2|Caprin2-204|Caprin2|1035|protein_coding|	7.0923	-6.44659	1.89034	-3.41027	0.000648977	0.239029
ENSMUST00000202158.3|ENSMUSG00000038552.14|OTTMUSG00000055349.4|OTTMUST00000137027.1|Fndc4-206|Fndc4|399|nonsense_mediated_decay|	501.236	0.404456	0.118816	3.40406	0.000663926	0.243161
ENSMUST00000205953.1|ENSMUSG00000100600.6|OTTMUSG00000049459.5|OTTMUST00000142611.1|A230077H06Rik-204|A230077H06Rik|633|antisense|	9.75371	2.429	0.716101	3.39198	0.000693884	0.247643
ENSMUST00000033049.8|ENSMUSG00000030785.8|OTTMUSG00000058671.1|OTTMUST00000144121.1|Cox6a2-201|Cox6a2|680|protein_coding|	53.5409	-0.825969	0.243542	-3.39148	0.000695157	0.247643
ENSMUST00000092163.8|ENSMUSG00000069516.8|OTTMUSG00000064491.1|OTTMUST00000157299.1|Lyz2-201|Lyz2|1316|protein_coding|	90.3693	0.661916	0.195045	3.39367	0.000689634	0.247643
ENSMUST00000222672.1|ENSMUSG00000113722.1|OTTMUSG00000066217.1|OTTMUST00000160920.1|Snhg10-201|Snhg10|381|lincRNA|	11.5087	-6.48325	1.91143	-3.39183	0.000694277	0.247643
ENSMUST00000129398.7|ENSMUSG00000062906.12|OTTMUSG00000017283.1|OTTMUST00000041886.1|Hdac10-204|Hdac10|2376|processed_transcript|	19.1112	-3.10544	0.914514	-3.39573	0.000684464	0.247643
ENSMUST00000125322.7|ENSMUSG00000036202.16|OTTMUSG00000012437.5|OTTMUST00000029832.2|Rif1-203|Rif1|3601|nonsense_mediated_decay|	26.641	-1.54609	0.456353	-3.38792	0.000704239	0.249515
ENSMUST00000193424.1|ENSMUSG00000007815.13|OTTMUSG00000050752.2|OTTMUST00000128630.1|Rhoa-202|Rhoa|667|retained_intron|	9.13827	-6.44874	1.90572	-3.38389	0.000714664	0.25184
ENSMUST00000190128.1|ENSMUSG00000026117.10|OTTMUSG00000049481.5|OTTMUST00000126149.1|Zap70-204|Zap70|1338|retained_intron|	21.4459	1.304	0.386318	3.37546	0.000736922	0.254665
ENSMUST00000099714.9|ENSMUSG00000075040.9|OTTMUSG00000014301.3|OTTMUST00000033706.1|Zfp408-201|Zfp408|3469|protein_coding|	37.7173	-0.959029	0.283982	-3.37708	0.000732597	0.254665
ENSMUST00000207790.1|ENSMUSG00000032604.16|OTTMUSG00000034113.15|OTTMUST00000145187.1|Qars-222|Qars|671|nonsense_mediated_decay|	24.2402	-8.14368	2.41298	-3.37494	0.000738306	0.254665
ENSMUST00000232294.1|ENSMUSG00000022940.17|OTTMUSG00000019883.3|OTTMUST00000174154.1|Pigp-208|Pigp|548|protein_coding|	54.7935	-3.57231	1.05778	-3.37718	0.000732329	0.254665
ENSMUST00000141750.7|ENSMUSG00000027184.14|OTTMUSG00000014878.4|OTTMUST00000035366.1|Caprin1-207|Caprin1|879|processed_transcript|	12.4009	-5.40674	1.60446	-3.36982	0.00075218	0.258085
ENSMUST00000200874.1|ENSMUSG00000040731.13|OTTMUSG00000055761.1|OTTMUST00000138000.1|Eif4h-202|Eif4h|896|retained_intron|	48.079	-0.816986	0.242598	-3.36765	0.000758112	0.258758
ENSMUST00000170566.1|ENSMUSG00000002459.17|OTTMUSG00000029338.4|OTTMUST00000092053.1|Rgs20-207|Rgs20|577|nonsense_mediated_decay|	125.728	0.832863	0.247524	3.36477	0.00076607	0.260113
ENSMUST00000021860.6|ENSMUSG00000021423.6|OTTMUSG00000068199.1|OTTMUST00000164835.1|Ly86-201|Ly86|1134|protein_coding|	220.919	0.537385	0.15978	3.36328	0.000770227	0.260169
ENSMUST00000184316.1|ENSMUSG00000032355.16|OTTMUSG00000044846.6|OTTMUST00000117869.2|Mlip-209|Mlip|669|protein_coding|	9.15487	5.90024	1.75632	3.35943	0.000781038	0.261115
ENSMUST00000078804.11|ENSMUSG00000060636.14|OTTMUSG00000024790.2|OTTMUST00000061051.1|Rpl35a-201|Rpl35a|491|protein_coding|	890.416	0.712425	0.212011	3.36032	0.000778529	0.261115
ENSMUST00000142346.7|ENSMUSG00000078440.10|OTTMUSG00000066608.1|OTTMUST00000075297.2|Dohh-204|Dohh|786|protein_coding|	13.778	6.55208	1.95141	3.35761	0.000786204	0.261501
ENSMUST00000220973.1|ENSMUSG00000034617.7|OTTMUSG00000067117.2|OTTMUST00000162637.1|Mtrr-203|Mtrr|636|protein_coding|	4.96782	5.41016	1.61548	3.34894	0.000811214	0.266507
ENSMUST00000226376.1|ENSMUSG00000033595.7|OTTMUSG00000069184.1|OTTMUST00000167386.1|Lgi3-202|Lgi3|3019|processed_transcript|	13.6855	2.52376	0.753776	3.34815	0.00081352	0.266507
ENSMUST00000126523.8|ENSMUSG00000024410.15|OTTMUSG00000028184.4|OTTMUST00000069818.2|Rmc1-202|Rmc1|1282|protein_coding|	9.43145	-1.92896	0.575914	-3.34939	0.000809887	0.266507
ENSMUST00000136098.1|ENSMUSG00000038005.15|OTTMUSG00000031399.2|OTTMUST00000077804.1|Hpf1-203|Hpf1|871|nonsense_mediated_decay|	30.4	-1.43003	0.427951	-3.34158	0.000833029	0.271534
ENSMUST00000167955.1|ENSMUSG00000037640.15|OTTMUSG00000022375.3|-|Zfp60-208|Zfp60|2115|protein_coding|	8.4483	6.48359	1.94183	3.3389	0.000841098	0.2728
ENSMUST00000057567.2|ENSMUSG00000044103.4|OTTMUSG00000011955.1|OTTMUST00000028257.1|Il1f9-201|Il1f9|1648|protein_coding|	81.2645	0.573061	0.171867	3.33432	0.000855069	0.275959
ENSMUST00000187910.6|ENSMUSG00000079658.9|OTTMUSG00000048076.2|OTTMUST00000123527.1|Eloc-207|Eloc|620|protein_coding|	7.87863	-6.27564	1.88684	-3.32601	0.000880986	0.281535
ENSMUST00000111027.7|ENSMUSG00000029713.15|OTTMUSG00000016277.4|OTTMUST00000042585.1|Gnb2-204|Gnb2|1610|protein_coding|	121.956	2.53045	0.760536	3.3272	0.000877246	0.281535
ENSMUST00000206394.1|ENSMUSG00000042423.9|OTTMUSG00000058623.2|OTTMUST00000143937.1|Fbrs-207|Fbrs|2961|protein_coding|	7.86697	-6.35007	1.91259	-3.32013	0.000899747	0.286128
ENSMUST00000147731.1|ENSMUSG00000028789.16|OTTMUSG00000009540.5|OTTMUST00000022111.2|Azin2-206|Azin2|701|protein_coding|	10.0168	-6.5821	1.98614	-3.31402	0.000919657	0.288242
ENSMUST00000054930.6|ENSMUSG00000044172.7|OTTMUSG00000072550.2|OTTMUST00000175549.1|Ptx4-201|Ptx4|1582|protein_coding|	4.12751	-5.01542	1.51282	-3.31528	0.000915518	0.288242
ENSMUST00000172168.1|ENSMUSG00000025730.14|OTTMUSG00000035874.3|OTTMUST00000091964.2|Rab40c-208|Rab40c|373|processed_transcript|	24.0992	7.9311	2.39272	3.31468	0.000917494	0.288242
ENSMUST00000150815.5|ENSMUSG00000047215.14|OTTMUSG00000028344.9|OTTMUST00000136581.1|Rpl9-209|Rpl9|387|nonsense_mediated_decay|	159.503	-1.49805	0.452862	-3.30795	0.000939809	0.293149
ENSMUST00000160442.1|ENSMUSG00000020231.15|OTTMUSG00000032492.2|OTTMUST00000080851.1|Dip2a-206|Dip2a|702|nonsense_mediated_decay|	13.857	4.83075	1.46156	3.3052	0.000949093	0.294566
ENSMUST00000226737.1|ENSMUSG00000022246.14|OTTMUSG00000070281.1|OTTMUST00000170077.1|Rai14-204|Rai14|722|processed_transcript|	3.70743	4.43029	1.34091	3.30393	0.00095339	0.294566
ENSMUST00000139232.7|ENSMUSG00000005882.18|OTTMUSG00000015796.15|OTTMUST00000057759.2|Uqcc1-208|Uqcc1|730|protein_coding|	88.2277	1.1051	0.335071	3.2981	0.00097341	0.299333
ENSMUST00000211571.1|ENSMUSG00000014418.16|OTTMUSG00000024390.3|OTTMUST00000147430.1|Hps5-215|Hps5|660|protein_coding|	9.89631	6.57007	1.99673	3.29041	0.0010004	0.304757
ENSMUST00000156304.1|ENSMUSG00000020538.15|OTTMUSG00000005809.3|OTTMUST00000012869.1|Srebf1-212|Srebf1|755|processed_transcript|	4.10268	4.49215	1.36485	3.29131	0.000997223	0.304757
ENSMUST00000222019.1|ENSMUSG00000097715.2|OTTMUSG00000066558.1|OTTMUST00000161658.1|Gpr137b-ps-205|Gpr137b-ps|761|processed_transcript|	50.1103	1.21767	0.370255	3.28873	0.00100642	0.305165
ENSMUST00000190776.1|ENSMUSG00000071632.10|OTTMUSG00000026273.5|OTTMUST00000121067.1|2510002D24Rik-203|2510002D24Rik|930|retained_intron|	8.35635	-6.95619	2.11664	-3.28644	0.00101463	0.306231
ENSMUST00000194555.5|ENSMUSG00000026527.13|OTTMUSG00000050245.1|OTTMUST00000127636.1|Rgs7-206|Rgs7|2431|protein_coding|	279.945	0.439895	0.134114	3.28002	0.001038	0.310411
ENSMUST00000111702.7|ENSMUSG00000030255.13|OTTMUSG00000025460.2|OTTMUST00000062689.1|Sspn-203|Sspn|4415|protein_coding|	33.7862	3.00196	0.914985	3.28088	0.00103483	0.310411
ENSMUST00000009693.14|ENSMUSG00000009549.14|OTTMUSG00000015233.1|OTTMUST00000036088.1|Srp14-201|Srp14|798|protein_coding|	561.955	-0.908018	0.278047	-3.2657	0.00109196	0.320661
ENSMUST00000147057.1|ENSMUSG00000027433.5|OTTMUSG00000015692.1|OTTMUST00000037297.1|Xrn2-204|Xrn2|623|retained_intron|	13.1979	6.25184	1.91394	3.26648	0.00108892	0.320661
ENSMUST00000217141.1|ENSMUSG00000019837.8|OTTMUSG00000063448.1|OTTMUST00000154586.1|Gtf3c6-204|Gtf3c6|496|protein_coding|	9.32742	6.45025	1.97427	3.26716	0.00108633	0.320661
ENSMUST00000117726.8|ENSMUSG00000002475.16|OTTMUSG00000028162.3|OTTMUST00000069759.2|Abhd3-202|Abhd3|1890|protein_coding|	10.931	-6.75097	2.06721	-3.26574	0.00109179	0.320661
ENSMUST00000229795.1|ENSMUSG00000000489.7|OTTMUSG00000070840.1|OTTMUST00000171225.1|Pdgfb-203|Pdgfb|384|protein_coding|	6.98257	6.16057	1.88754	3.26381	0.00109924	0.321352
ENSMUST00000115273.8|ENSMUSG00000041670.17|OTTMUSG00000046025.3|-|Rims1-206|Rims1|6107|protein_coding|	137.242	0.552566	0.169529	3.25942	0.00111639	0.323367
ENSMUST00000230610.1|ENSMUSG00000022570.7|OTTMUSG00000071169.3|OTTMUST00000172226.1|Tsta3-212|Tsta3|1431|nonsense_mediated_decay|	11.6843	3.64743	1.11944	3.25825	0.00112101	0.323367
ENSMUST00000229437.1|ENSMUSG00000034022.8|OTTMUSG00000071048.3|OTTMUST00000171833.1|Cpsf1-206|Cpsf1|791|retained_intron|	9.66881	-6.35937	1.95164	-3.25847	0.00112015	0.323367
ENSMUST00000165126.8|ENSMUSG00000090137.8|OTTMUSG00000033543.2|-|Uba52-208|Uba52|387|protein_coding|	4459.13	0.349628	0.107372	3.25623	0.00112904	0.324249
ENSMUST00000159961.7|ENSMUSG00000058318.15|OTTMUSG00000014393.6|OTTMUST00000088004.1|Phf21a-215|Phf21a|1735|protein_coding|	12.4934	6.30154	1.94002	3.24818	0.00116146	0.329209
ENSMUST00000033331.6|ENSMUSG00000034825.14|OTTMUSG00000027286.3|OTTMUST00000067446.2|Nrip3-201|Nrip3|3910|protein_coding|	798.917	0.628913	0.19351	3.25003	0.00115393	0.329209
ENSMUST00000190050.1|ENSMUSG00000099908.1|OTTMUSG00000046542.1|OTTMUST00000121070.1|Gm28539-201|Gm28539|2982|nonsense_mediated_decay|	26.9318	-2.92942	0.90167	-3.24888	0.00115862	0.329209
ENSMUST00000100303.9|ENSMUSG00000026928.14|OTTMUSG00000012770.1|-|Card9-202|Card9|1947|protein_coding|	7.18128	-6.01137	1.85321	-3.24376	0.00117962	0.331389
ENSMUST00000108231.7|ENSMUSG00000030584.14|OTTMUSG00000025006.3|OTTMUST00000061548.1|Dpf1-204|Dpf1|2040|protein_coding|	11.3482	4.82981	1.48861	3.2445	0.00117656	0.331389
ENSMUST00000085094.3|ENSMUSG00000066378.3|-|-|Gm10160-201|Gm10160|201|protein_coding|	15.7789	-7.64712	2.35899	-3.2417	0.0011882	0.331389
ENSMUST00000153847.1|ENSMUSG00000015656.17|OTTMUSG00000030238.3|OTTMUST00000074861.1|Hspa8-209|Hspa8|727|processed_transcript|	2243.04	0.510944	0.157631	3.24139	0.00118949	0.331389
ENSMUST00000106547.1|ENSMUSG00000073856.11|OTTMUSG00000025725.2|-|Iqck-202|Iqck|2026|protein_coding|	7.14215	-6.66892	2.05898	-3.23894	0.00119973	0.332821
ENSMUST00000144650.1|ENSMUSG00000039449.14|OTTMUSG00000010793.4|OTTMUST00000025250.1|Prpf18-203|Prpf18|496|processed_transcript|	66.5041	-0.663335	0.204983	-3.23605	0.00121197	0.33338
ENSMUST00000001047.7|ENSMUSG00000001021.13|OTTMUSG00000052753.2|OTTMUST00000132083.1|S100a3-201|S100a3|712|protein_coding|	4.16631	5.31566	1.64238	3.23655	0.00120982	0.33338
ENSMUST00000015800.15|ENSMUSG00000015656.17|OTTMUSG00000030238.3|OTTMUST00000074856.1|Hspa8-201|Hspa8|2394|protein_coding|	149.249	0.829223	0.256472	3.23319	0.00122415	0.335315
ENSMUST00000135414.1|ENSMUSG00000027067.16|OTTMUSG00000013453.1|OTTMUST00000032523.1|Ssrp1-205|Ssrp1|920|processed_transcript|	22.1261	2.13227	0.660033	3.23055	0.00123554	0.337017
ENSMUST00000196176.1|ENSMUSG00000032482.9|OTTMUSG00000051478.3|OTTMUST00000130511.1|Cspg5-203|Cspg5|1523|retained_intron|	49.2736	0.864632	0.268015	3.22606	0.00125508	0.340922
ENSMUST00000049908.10|ENSMUSG00000070003.7|OTTMUSG00000061447.1|OTTMUST00000149935.1|Ssbp4-201|Ssbp4|1475|protein_coding|	627.246	0.296778	0.092046	3.22424	0.00126309	0.341673
ENSMUST00000125584.1|ENSMUSG00000028572.13|OTTMUSG00000008119.3|OTTMUST00000018489.2|Hook1-204|Hook1|433|processed_transcript|	112.131	-0.933251	0.289942	-3.21875	0.00128749	0.346834
ENSMUST00000166528.1|ENSMUSG00000024247.14|OTTMUSG00000035220.2|OTTMUST00000089738.1|Pkdcc-201|Pkdcc|593|processed_transcript|	5.61091	4.80521	1.49469	3.21485	0.00130511	0.350135
ENSMUST00000168266.7|ENSMUSG00000027067.16|OTTMUSG00000013453.1|-|Ssrp1-209|Ssrp1|2721|protein_coding|	401.442	1.28326	0.399792	3.20982	0.0013282	0.353382
ENSMUST00000127444.1|ENSMUSG00000062542.11|OTTMUSG00000031453.2|OTTMUST00000077946.1|Syt9-202|Syt9|2497|retained_intron|	10.403	4.94045	1.53972	3.20868	0.00133348	0.353382
ENSMUST00000127502.1|ENSMUSG00000022912.8|OTTMUSG00000027260.2|OTTMUST00000067625.1|Pros1-202|Pros1|791|processed_transcript|	17.6305	2.20091	0.685513	3.21059	0.00132461	0.353382
ENSMUST00000086349.4|ENSMUSG00000051184.7|OTTMUSG00000058586.3|OTTMUST00000143866.3|Zfp524-201|Zfp524|1142|protein_coding|	18.4858	-7.57764	2.36288	-3.20695	0.00134152	0.354074
ENSMUST00000208634.1|ENSMUSG00000035203.16|OTTMUSG00000026130.3|OTTMUST00000146452.1|Epn1-207|Epn1|2127|protein_coding|	1802.35	0.245799	0.0767444	3.20283	0.00136084	0.356288
ENSMUST00000132338.7|ENSMUSG00000002320.15|OTTMUSG00000027875.3|OTTMUST00000069027.2|Tm9sf1-208|Tm9sf1|1742|protein_coding|	2.96907	-4.75078	1.48325	-3.20296	0.00136023	0.356288
ENSMUST00000192886.5|ENSMUSG00000039461.12|OTTMUSG00000050751.2|OTTMUST00000128624.1|Tcta-202|Tcta|1094|protein_coding|	4.8146	5.91707	1.853	3.19323	0.00140689	0.366871
ENSMUST00000159659.1|ENSMUSG00000000295.13|OTTMUSG00000028054.8|OTTMUST00000069484.1|Hddc2-203|Hddc2|631|retained_intron|	104.71	0.689934	0.216203	3.19114	0.00141712	0.368067
ENSMUST00000174291.7|ENSMUSG00000030688.15|OTTMUSG00000037676.6|OTTMUST00000097294.2|Stard10-210|Stard10|903|protein_coding|	7.47443	-6.40136	2.00789	-3.18811	0.00143208	0.370477
ENSMUST00000126767.1|ENSMUSG00000027637.3|OTTMUSG00000016066.2|OTTMUST00000038365.1|Rab5if-202|Rab5if|553|processed_transcript|	24.8133	-5.90508	1.85374	-3.18549	0.00144509	0.372365
ENSMUST00000046769.15|ENSMUSG00000040549.16|OTTMUSG00000014251.3|-|Ckap5-201|Ckap5|6511|protein_coding|	3.72308	-4.70496	1.48046	-3.17804	0.00148276	0.379075
ENSMUST00000116304.2|ENSMUSG00000038642.10|OTTMUSG00000022029.2|-|Ctss-202|Ctss|1355|protein_coding|	1043.04	0.654605	0.205913	3.17904	0.00147762	0.379075
ENSMUST00000156079.1|ENSMUSG00000028854.9|OTTMUSG00000011153.1|OTTMUST00000026127.1|Slc9a1-205|Slc9a1|760|processed_transcript|	10.4524	6.06837	1.91567	3.16775	0.00153623	0.388373
ENSMUST00000155873.2|ENSMUSG00000059291.15|OTTMUSG00000009855.4|OTTMUST00000022847.4|Rpl11-210|Rpl11|622|protein_coding|	187.995	0.658143	0.207773	3.1676	0.001537	0.388373
ENSMUST00000159464.1|ENSMUSG00000033540.18|OTTMUSG00000027012.3|OTTMUST00000087304.1|Idua-208|Idua|447|processed_transcript|	4.93152	5.88238	1.85641	3.16869	0.0015313	0.388373
ENSMUST00000148096.7|ENSMUSG00000020263.14|OTTMUSG00000027828.7|OTTMUST00000069208.1|Appl2-209|Appl2|743|retained_intron|	18.2635	-6.96117	2.19901	-3.16559	0.00154768	0.389562
ENSMUST00000198038.1|ENSMUSG00000105529.1|OTTMUSG00000055334.1|OTTMUST00000136973.1|Gm9480-201|Gm9480|616|processed_pseudogene|	4.31221	-3.43454	1.08673	-3.16043	0.00157538	0.395009
ENSMUST00000141372.1|ENSMUSG00000027109.16|OTTMUSG00000013207.2|OTTMUST00000031925.1|Sp3-205|Sp3|655|processed_transcript|	12.8933	-3.50846	1.11238	-3.15402	0.00161035	0.399172
ENSMUST00000106253.1|ENSMUSG00000025580.15|OTTMUSG00000003807.2|OTTMUST00000008373.2|Eif4a3-202|Eif4a3|916|protein_coding|	35.9511	-7.60365	2.40999	-3.15505	0.0016047	0.399172
ENSMUST00000139775.1|ENSMUSG00000032648.14|OTTMUSG00000018613.2|OTTMUST00000044794.1|Pygm-203|Pygm|532|retained_intron|	93.5365	0.720365	0.228333	3.15489	0.00160558	0.399172
ENSMUST00000025862.14|ENSMUSG00000024921.17|OTTMUSG00000040069.19|OTTMUST00000104062.3|Smarca2-201|Smarca2|5921|protein_coding|	77.9768	1.71687	0.544689	3.15202	0.00162146	0.400403
ENSMUST00000235325.1|ENSMUSG00000024587.10|OTTMUSG00000073621.5|OTTMUST00000178749.1|Nars-202|Nars|761|protein_coding|	27.9133	8.14037	2.5862	3.14762	0.00164606	0.404944
ENSMUST00000137623.2|ENSMUSG00000040213.13|OTTMUSG00000023409.5|OTTMUST00000056864.1|Kyat3-205|Kyat3|734|processed_transcript|	5.49423	-4.98715	1.58518	-3.14611	0.00165455	0.405503
ENSMUST00000193932.5|ENSMUSG00000010064.15|OTTMUSG00000050784.4|OTTMUST00000128713.2|Slc38a3-209|Slc38a3|2463|protein_coding|	42.3962	3.67318	1.16797	3.14493	0.00166126	0.405622
ENSMUST00000215850.1|ENSMUSG00000032267.8|OTTMUSG00000063013.1|OTTMUST00000153385.1|Usp28-207|Usp28|535|retained_intron|	3.47801	-5.86178	1.86474	-3.14349	0.00166946	0.406103
ENSMUST00000173760.8|ENSMUSG00000096458.7|OTTMUSG00000037134.3|OTTMUST00000095610.3|Moap1-201|Moap1|1312|protein_coding|	22.6818	7.53304	2.40072	3.13783	0.00170204	0.412488
ENSMUST00000169035.7|ENSMUSG00000039782.15|OTTMUSG00000023193.11|OTTMUST00000133625.2|Cpeb2-205|Cpeb2|7050|protein_coding|	130.812	-0.47868	0.152781	-3.1331	0.00172969	0.417637
ENSMUST00000003035.11|ENSMUSG00000030768.12|OTTMUSG00000050524.4|OTTMUST00000128143.1|Disp1-201|Disp1|4984|protein_coding|	3.5102	5.83328	1.86415	3.1292	0.00175284	0.421665
ENSMUST00000160684.7|ENSMUSG00000004446.12|OTTMUSG00000024186.3|OTTMUST00000086681.1|Bid-204|Bid|2415|nonsense_mediated_decay|	36.891	1.00456	0.321363	3.12594	0.0017724	0.423247
ENSMUST00000211283.1|ENSMUSG00000025468.15|OTTMUSG00000060573.1|OTTMUST00000148180.1|Caly-204|Caly|975|protein_coding|	1606.98	0.265168	0.0848146	3.12645	0.00176932	0.423247
ENSMUST00000119523.7|ENSMUSG00000039753.16|OTTMUSG00000053749.4|OTTMUST00000071990.3|Fbxl5-204|Fbxl5|2801|protein_coding|	29.434	8.04259	2.57731	3.12054	0.00180523	0.423332
ENSMUST00000134465.7|ENSMUSG00000048537.16|OTTMUSG00000033492.5|OTTMUST00000084223.1|Phldb1-210|Phldb1|5244|protein_coding|	6.8308	5.45364	1.74759	3.12066	0.00180446	0.423332
ENSMUST00000105372.7|ENSMUSG00000075706.10|OTTMUSG00000019111.3|OTTMUST00000045762.1|Gpx4-202|Gpx4|959|protein_coding|	970.405	0.493832	0.158185	3.12185	0.00179716	0.423332
ENSMUST00000231923.1|ENSMUSG00000116697.1|OTTMUSG00000071732.1|OTTMUST00000173554.1|Gm49694-201|Gm49694|391|lincRNA|	3.4395	5.42298	1.73622	3.12344	0.00178748	0.423332
ENSMUST00000236618.1|ENSMUSG00000002625.10|OTTMUSG00000073301.2|OTTMUST00000177700.1|Akap8l-210|Akap8l|954|processed_transcript|	23.3357	7.6616	2.45425	3.12177	0.00179767	0.423332
ENSMUST00000132538.1|ENSMUSG00000000823.16|OTTMUSG00000016738.7|OTTMUST00000075901.1|Zfp512b-204|Zfp512b|723|nonsense_mediated_decay|	5.25764	-5.90619	1.89522	-3.11636	0.00183096	0.427827
ENSMUST00000145543.1|ENSMUSG00000032306.14|OTTMUSG00000033819.1|OTTMUST00000085196.1|Mpi-204|Mpi|757|retained_intron|	45.3813	-1.05306	0.338115	-3.11451	0.00184248	0.428982
ENSMUST00000025706.9|ENSMUSG00000024793.14|OTTMUSG00000010224.3|OTTMUST00000023754.2|Tnfrsf25-201|Tnfrsf25|1661|protein_coding|	42.3571	-0.83487	0.268356	-3.11105	0.00186422	0.430167
ENSMUST00000211997.1|ENSMUSG00000031822.20|OTTMUSG00000031594.6|OTTMUST00000150465.1|Gse1-207|Gse1|373|processed_transcript|	5.66506	5.86118	1.88429	3.11055	0.00186736	0.430167
ENSMUST00000228375.1|ENSMUSG00000022892.11|OTTMUSG00000069475.11|OTTMUST00000168041.1|App-210|App|726|processed_transcript|	4319.36	0.402004	0.129177	3.11205	0.00185795	0.430167
ENSMUST00000169290.7|ENSMUSG00000002718.14|OTTMUSG00000001165.4|OTTMUST00000093038.1|Cse1l-211|Cse1l|3087|nonsense_mediated_decay|	6.68416	-6.34584	2.04132	-3.1087	0.00187911	0.431349
ENSMUST00000205512.1|ENSMUSG00000042606.9|OTTMUSG00000023359.2|OTTMUST00000143347.1|Hirip3-207|Hirip3|966|retained_intron|	11.4266	-1.59474	0.513188	-3.10751	0.00188671	0.431574
ENSMUST00000102589.11|ENSMUSG00000059796.16|OTTMUSG00000005995.3|OTTMUST00000111557.1|Eif4a1-201|Eif4a1|813|nonsense_mediated_decay|	13.6673	-3.13619	1.01162	-3.10016	0.00193419	0.440887
ENSMUST00000237749.1|ENSMUSG00000038733.14|OTTMUSG00000034873.3|OTTMUST00000088630.2|Wdr26-209|Wdr26|7068|protein_coding|	21.2416	4.78528	1.5465	3.09426	0.00197301	0.443578
ENSMUST00000201005.1|ENSMUSG00000037210.16|OTTMUSG00000042593.3|OTTMUST00000138196.2|Fam193a-204|Fam193a|385|protein_coding|	9.26173	-6.49136	2.09663	-3.09609	0.00196089	0.443578
ENSMUST00000129676.1|ENSMUSG00000019189.13|OTTMUSG00000005471.2|OTTMUST00000012183.1|Rnf145-205|Rnf145|614|processed_transcript|	4.59261	4.55461	1.47197	3.09424	0.00197321	0.443578
ENSMUST00000231961.1|ENSMUSG00000041720.14|OTTMUSG00000032611.10|OTTMUST00000081119.1|Pi4ka-208|Pi4ka|608|retained_intron|	6.439	-5.86251	1.89411	-3.09513	0.00196724	0.443578
ENSMUST00000132714.1|ENSMUSG00000002455.14|OTTMUSG00000016808.8|OTTMUST00000084177.2|Prpf6-202|Prpf6|359|protein_coding|	25.963	-7.653	2.47509	-3.09202	0.00198803	0.444469
ENSMUST00000170248.8|ENSMUSG00000059049.14|OTTMUSG00000000404.4|-|Frem1-208|Frem1|9527|protein_coding|	5.10192	-5.93483	1.91966	-3.0916	0.00199081	0.444469
ENSMUST00000166277.4|ENSMUSG00000090336.5|OTTMUSG00000060143.3|OTTMUST00000147215.2|Cfap97d2-201|Cfap97d2|799|protein_coding|	4.12005	5.16755	1.67283	3.08911	0.00200755	0.446677
ENSMUST00000094434.12|ENSMUSG00000050708.16|OTTMUSG00000022565.3|OTTMUST00000054058.1|Ftl1-201|Ftl1|968|protein_coding|	2921.91	0.248885	0.0807259	3.08309	0.00204863	0.453742
ENSMUST00000161266.1|ENSMUSG00000022234.15|OTTMUSG00000030800.5|OTTMUST00000076218.4|Cct5-205|Cct5|845|protein_coding|	39.4521	1.2976	0.420967	3.08242	0.00205323	0.453742
ENSMUST00000222481.1|ENSMUSG00000036333.11|OTTMUSG00000066981.7|OTTMUST00000162566.1|Kidins220-209|Kidins220|627|protein_coding|	613.619	0.259833	0.0843391	3.08081	0.00206437	0.454665
ENSMUST00000178829.7|ENSMUSG00000078862.10|OTTMUSG00000016327.4|-|Gm14326-204|Gm14326|1665|protein_coding|	128.653	-0.772734	0.250995	-3.07869	0.00207916	0.456378
ENSMUST00000185553.1|ENSMUSG00000101892.1|OTTMUSG00000049461.2|OTTMUST00000126091.2|9130401M01Rik-202|9130401M01Rik|387|protein_coding|	6.3063	-6.49819	2.1114	-3.07767	0.00208625	0.456399
ENSMUST00000107200.7|ENSMUSG00000046722.14|OTTMUSG00000022348.2|OTTMUST00000053325.1|Cdc42se1-203|Cdc42se1|637|protein_coding|	17.397	-4.36723	1.42035	-3.07476	0.00210669	0.45933
ENSMUST00000109087.7|ENSMUSG00000027523.20|OTTMUSG00000016388.12|-|Gnas-208|Gnas|1716|protein_coding|	1947.36	0.318296	0.103644	3.07106	0.00213301	0.461978
ENSMUST00000237631.1|ENSMUSG00000062526.4|OTTMUSG00000074408.2|OTTMUST00000180604.1|Mppe1-204|Mppe1|341|protein_coding|	8.40562	6.28666	2.04688	3.07135	0.00213096	0.461978
ENSMUST00000194734.1|ENSMUSG00000053646.13|OTTMUSG00000021053.5|OTTMUST00000129674.1|Plxnb1-206|Plxnb1|729|retained_intron|	7.73374	-3.09363	1.00957	-3.06429	0.00218184	0.468591
ENSMUST00000125148.1|ENSMUSG00000024414.13|OTTMUSG00000002021.2|OTTMUST00000004083.1|Mrpl27-202|Mrpl27|439|processed_transcript|	4.94701	5.69142	1.85714	3.06462	0.0021795	0.468591
ENSMUST00000226590.1|ENSMUSG00000037722.8|OTTMUSG00000069506.2|OTTMUST00000168065.1|Gnpnat1-203|Gnpnat1|636|protein_coding|	4.64725	4.98954	1.62852	3.06385	0.00218511	0.468591
ENSMUST00000210026.1|ENSMUSG00000025495.15|OTTMUSG00000037303.4|OTTMUST00000147773.1|Ptdss2-211|Ptdss2|835|retained_intron|	5.94228	-3.08385	1.00756	-3.0607	0.00220818	0.470443
ENSMUST00000217876.1|ENSMUSG00000035673.10|OTTMUSG00000064958.2|OTTMUST00000158219.1|Sbno2-203|Sbno2|2156|retained_intron|	3.43836	4.18517	1.36715	3.06124	0.0022042	0.470443
ENSMUST00000128836.1|ENSMUSG00000025375.15|OTTMUSG00000004053.3|OTTMUST00000009221.1|Aatk-204|Aatk|553|retained_intron|	8.61811	-5.64878	1.84716	-3.05809	0.00222755	0.473024
ENSMUST00000138189.1|ENSMUSG00000009549.14|OTTMUSG00000015233.1|OTTMUST00000036089.1|Srp14-203|Srp14|765|processed_transcript|	512.796	1.28054	0.419339	3.05371	0.00226032	0.478423
ENSMUST00000149646.2|ENSMUSG00000004285.12|OTTMUSG00000023640.2|OTTMUST00000057696.2|Atp6v1f-203|Atp6v1f|806|protein_coding|	6.48547	-5.95142	1.9523	-3.04842	0.0023005	0.485354
ENSMUST00000109846.10|ENSMUSG00000040856.17|OTTMUSG00000022851.6|OTTMUST00000054945.3|Dlk1-206|Dlk1|4106|protein_coding|	6.18223	5.89256	1.93492	3.04537	0.00232393	0.488715
ENSMUST00000161025.1|ENSMUSG00000027405.16|OTTMUSG00000015495.3|OTTMUST00000086823.1|Nop56-217|Nop56|445|retained_intron|	36.084	2.38568	0.7837	3.04412	0.00233364	0.489178
ENSMUST00000041042.12|ENSMUSG00000034412.13|OTTMUSG00000005055.1|OTTMUST00000011265.1|Tbc1d10a-201|Tbc1d10a|1957|protein_coding|	23.6903	-7.26536	2.38871	-3.04154	0.00235374	0.491811
ENSMUST00000167674.1|ENSMUSG00000032567.16|OTTMUSG00000022639.7|-|Aste1-204|Aste1|1227|protein_coding|	5.35497	-5.08279	1.6721	-3.03976	0.00236766	0.493139
ENSMUST00000176111.1|ENSMUSG00000032782.19|OTTMUSG00000005973.5|OTTMUST00000111042.1|Cntrob-209|Cntrob|467|retained_intron|	8.35722	-6.92327	2.27876	-3.03817	0.00238016	0.494163
ENSMUST00000141010.1|ENSMUSG00000022191.16|OTTMUSG00000023663.4|OTTMUST00000057816.1|Drosha-202|Drosha|588|processed_transcript|	5.81454	-5.79988	1.91036	-3.03602	0.00239726	0.496135
ENSMUST00000136241.8|ENSMUSG00000036591.16|OTTMUSG00000011591.7|OTTMUST00000027304.2|Arhgap21-206|Arhgap21|323|processed_transcript|	16.8513	7.35091	2.42357	3.0331	0.00242057	0.497135
ENSMUST00000030742.10|ENSMUSG00000028910.12|OTTMUSG00000009566.3|OTTMUST00000021919.1|Mecr-201|Mecr|1337|protein_coding|	82.8342	0.642139	0.21173	3.03282	0.00242283	0.497135
ENSMUST00000084979.10|ENSMUSG00000030761.16|OTTMUSG00000017631.5|OTTMUST00000042818.3|Myo7a-201|Myo7a|6849|protein_coding|	6.6847	-5.4473	1.79628	-3.03255	0.00242497	0.497135
ENSMUST00000043805.14|ENSMUSG00000039048.15|OTTMUSG00000034114.3|OTTMUST00000086278.1|Foxred1-201|Foxred1|2232|protein_coding|	19.3676	7.40504	2.4436	3.03039	0.00244242	0.499141
ENSMUST00000137184.1|ENSMUSG00000052188.6|OTTMUSG00000018617.2|OTTMUST00000044829.1|Gm14964-201|Gm14964|519|antisense|	14.4656	-7.3245	2.42186	-3.02433	0.00249181	0.507644
ENSMUST00000142071.7|ENSMUSG00000027620.16|OTTMUSG00000016122.13|OTTMUST00000083340.1|Rbm39-215|Rbm39|2744|nonsense_mediated_decay|	54.7771	-1.05376	0.348802	-3.02108	0.00251873	0.511531
ENSMUST00000188648.1|ENSMUSG00000100872.2|OTTMUSG00000045296.2|OTTMUST00000118957.1|1700065J18Rik-201|1700065J18Rik|348|lincRNA|	5.47418	5.76244	1.9099	3.01714	0.00255168	0.513501
ENSMUST00000203471.2|ENSMUSG00000029191.16|OTTMUSG00000038036.8|OTTMUST00000097962.5|Rfc1-202|Rfc1|3952|protein_coding|	10.4326	-5.50585	1.82466	-3.01747	0.00254896	0.513501
ENSMUST00000178676.2|ENSMUSG00000094627.2|OTTMUSG00000062371.1|OTTMUST00000152117.1|Gm10182-201|Gm10182|273|processed_pseudogene|	17.4395	-6.81668	2.26113	-3.01472	0.00257216	0.513501
ENSMUST00000074501.11|ENSMUSG00000033419.16|OTTMUSG00000045050.3|OTTMUST00000118389.1|Snap91-203|Snap91|2577|protein_coding|	9.63974	-2.35939	0.782019	-3.01705	0.00255251	0.513501
ENSMUST00000108777.9|ENSMUSG00000036819.14|OTTMUSG00000005800.3|OTTMUST00000012836.2|Jmjd4-202|Jmjd4|4351|protein_coding|	29.5074	-2.00715	0.666489	-3.01153	0.00259933	0.513501
ENSMUST00000220983.1|ENSMUSG00000020949.9|OTTMUSG00000066097.2|OTTMUST00000160666.1|Fkbp3-204|Fkbp3|654|protein_coding|	12.3652	7.65153	2.53924	3.01332	0.00258405	0.513501
ENSMUST00000231605.1|ENSMUSG00000013539.14|OTTMUSG00000026022.8|OTTMUST00000172843.1|Tango2-215|Tango2|744|protein_coding|	110.3	-1.30236	0.432438	-3.01167	0.00259814	0.513501
ENSMUST00000231734.1|ENSMUSG00000116579.1|OTTMUSG00000071591.1|OTTMUST00000173306.1|Gm49701-201|Gm49701|715|lincRNA|	47.8349	-1.06182	0.352366	-3.01341	0.0025833	0.513501
ENSMUST00000233769.1|ENSMUSG00000023935.10|OTTMUSG00000072138.1|OTTMUST00000174476.1|Spats1-205|Spats1|975|protein_coding|	5.43768	-5.82618	1.93277	-3.01442	0.00257472	0.513501
ENSMUST00000144580.1|ENSMUSG00000017760.16|OTTMUSG00000001170.4|OTTMUST00000039372.1|Ctsa-211|Ctsa|766|retained_intron|	13.8954	-2.07301	0.689754	-3.00544	0.00265198	0.52232
ENSMUST00000151191.7|ENSMUSG00000042558.16|OTTMUSG00000009358.1|OTTMUST00000021331.1|Adprhl2-204|Adprhl2|1710|processed_transcript|	12.5712	7.1685	2.3869	3.00326	0.002671	0.523839
ENSMUST00000097626.9|ENSMUSG00000003778.14|OTTMUSG00000017276.2|OTTMUST00000041845.1|Brd8-202|Brd8|3005|protein_coding|	84.7552	-0.790587	0.26329	-3.00272	0.00267576	0.523839
ENSMUST00000122951.1|ENSMUSG00000042500.11|OTTMUSG00000009232.1|OTTMUST00000020904.1|Ago4-202|Ago4|574|processed_transcript|	4.09904	-3.7151	1.24106	-2.99349	0.00275806	0.537757
ENSMUST00000200577.4|ENSMUSG00000000600.15|OTTMUSG00000053024.5|OTTMUST00000132653.1|Krit1-212|Krit1|3188|nonsense_mediated_decay|	3.5584	-5.52131	1.8448	-2.99291	0.00276335	0.537757
ENSMUST00000071664.11|ENSMUSG00000005625.15|OTTMUSG00000019658.5|OTTMUST00000047018.1|Psmd4-201|Psmd4|1276|protein_coding|	428.046	0.402211	0.134478	2.99092	0.00278142	0.53806
ENSMUST00000161519.7|ENSMUSG00000030145.14|OTTMUSG00000034568.3|OTTMUST00000087703.1|Zfp248-205|Zfp248|2243|protein_coding|	15.3035	-1.55134	0.518546	-2.99172	0.00277413	0.53806
ENSMUST00000128516.1|ENSMUSG00000039515.11|OTTMUSG00000016797.5|OTTMUST00000040777.1|Ptpa-206|Ptpa|825|retained_intron|	14.2878	-1.59377	0.533718	-2.98617	0.00282495	0.539897
ENSMUST00000113592.8|ENSMUSG00000039476.13|OTTMUSG00000011872.4|OTTMUST00000027964.1|Prrx2-202|Prrx2|1070|protein_coding|	3.40353	-4.99324	1.67111	-2.98798	0.00280831	0.539897
ENSMUST00000061322.9|ENSMUSG00000048416.15|OTTMUSG00000022658.3|OTTMUST00000054285.1|Mlf1-201|Mlf1|1113|protein_coding|	7.98948	5.82544	1.95112	2.98569	0.00282941	0.539897
ENSMUST00000200216.4|ENSMUSG00000028184.12|OTTMUSG00000055224.2|OTTMUST00000136758.1|Adgrl2-218|Adgrl2|2300|protein_coding|	7.43951	-6.74165	2.25931	-2.98394	0.00284563	0.539897
ENSMUST00000030518.15|ENSMUSG00000028745.18|OTTMUSG00000009900.15|OTTMUST00000022958.2|Capzb-201|Capzb|1390|protein_coding|	26.532	7.06752	2.36571	2.98748	0.00281289	0.539897
ENSMUST00000231236.1|ENSMUSG00000040276.15|OTTMUSG00000021338.4|OTTMUST00000174254.1|Pacsin1-206|Pacsin1|672|protein_coding|	8.2366	6.76956	2.26893	2.98359	0.00284888	0.539897
ENSMUST00000025542.9|ENSMUSG00000024640.9|OTTMUSG00000030919.6|OTTMUST00000076503.1|Psat1-201|Psat1|2617|protein_coding|	520.627	0.276235	0.0925706	2.98405	0.00284462	0.539897
ENSMUST00000170992.8|ENSMUSG00000021000.17|OTTMUSG00000027665.2|OTTMUST00000103410.1|Mia2-202|Mia2|2785|protein_coding|	29.491	-3.13595	1.05283	-2.97857	0.00289592	0.54722
ENSMUST00000090679.8|ENSMUSG00000061762.12|OTTMUSG00000042604.3|OTTMUST00000112260.1|Tac1-201|Tac1|980|protein_coding|	23.0276	-2.68235	0.901702	-2.97476	0.0029322	0.552447
ENSMUST00000176607.7|ENSMUSG00000034252.14|OTTMUSG00000042004.11|OTTMUST00000110050.2|Senp6-212|Senp6|3319|processed_transcript|	17.6664	-1.79073	0.60215	-2.97389	0.00294053	0.552447
ENSMUST00000131090.1|ENSMUSG00000047730.17|OTTMUSG00000032918.2|OTTMUST00000082061.1|Fcgbp-202|Fcgbp|931|processed_transcript|	3.26078	-4.73597	1.59321	-2.9726	0.00295286	0.553168
ENSMUST00000168083.1|ENSMUSG00000025204.10|OTTMUSG00000036225.2|OTTMUST00000093047.1|Ndufb8-205|Ndufb8|603|nonsense_mediated_decay|	2368.95	0.228909	0.0770396	2.97132	0.00296521	0.55389
ENSMUST00000232777.1|ENSMUSG00000024053.11|OTTMUSG00000072622.1|OTTMUST00000175798.1|Emilin2-202|Emilin2|3873|protein_coding|	6.54046	-5.76822	1.9434	-2.96811	0.00299641	0.55812
ENSMUST00000093819.1|ENSMUSG00000079469.10|OTTMUSG00000044840.2|-|Pigb-201|Pigb|2866|protein_coding|	190.749	0.323734	0.109242	2.96347	0.00304195	0.560201
ENSMUST00000143407.1|ENSMUSG00000072915.3|OTTMUSG00000005767.2|OTTMUST00000012781.1|Gm12258-203|Gm12258|373|processed_transcript|	4.30652	-5.58218	1.88317	-2.96424	0.0030343	0.560201
ENSMUST00000169421.8|ENSMUSG00000033177.13|OTTMUSG00000036562.4|OTTMUST00000093770.3|Tmprss7-202|Tmprss7|2307|processed_transcript|	4.71281	-3.64077	1.22826	-2.96417	0.00303503	0.560201
ENSMUST00000236258.1|ENSMUSG00000024940.11|OTTMUSG00000074436.2|OTTMUST00000180640.1|Ltbp3-205|Ltbp3|2673|retained_intron|	6.25511	-2.66202	0.897576	-2.96579	0.00301902	0.560201
ENSMUST00000194036.1|ENSMUSG00000016494.9|OTTMUSG00000050886.2|OTTMUST00000128968.1|Cd34-203|Cd34|616|nonsense_mediated_decay|	12.5202	-7.16236	2.41896	-2.96093	0.00306715	0.562686
ENSMUST00000154972.8|ENSMUSG00000014195.16|OTTMUSG00000002027.11|OTTMUST00000004116.3|Dnajc7-209|Dnajc7|1049|protein_coding|	10.4803	-3.09047	1.04395	-2.96037	0.00307271	0.562686
ENSMUST00000113502.9|ENSMUSG00000024947.17|OTTMUSG00000018611.8|-|Men1-206|Men1|2652|protein_coding|	23.4497	5.39415	1.82288	2.95913	0.00308507	0.563367
ENSMUST00000164044.7|ENSMUSG00000059498.13|OTTMUSG00000035155.2|OTTMUST00000089518.1|Fcgr3-201|Fcgr3|1347|protein_coding|	21.1528	7.13877	2.41447	2.95667	0.00310983	0.565315
ENSMUST00000122915.7|ENSMUSG00000015149.14|OTTMUSG00000017294.2|OTTMUST00000041938.2|Sirt2-202|Sirt2|1828|protein_coding|	328.71	0.699542	0.23671	2.95527	0.00312394	0.565315
ENSMUST00000174309.7|ENSMUSG00000053046.16|OTTMUSG00000036942.11|OTTMUST00000094917.2|Brsk2-214|Brsk2|1603|nonsense_mediated_decay|	15.3489	6.50968	2.20373	2.95393	0.00313753	0.565315
ENSMUST00000176178.7|ENSMUSG00000052752.15|OTTMUSG00000040166.6|OTTMUST00000109978.1|Traf7-207|Traf7|680|nonsense_mediated_decay|	5.72689	5.66545	1.91803	2.95378	0.0031391	0.565315
ENSMUST00000235760.1|ENSMUSG00000024352.12|OTTMUSG00000073170.2|OTTMUST00000177799.1|Spata24-203|Spata24|484|nonsense_mediated_decay|	8.88333	-6.86579	2.32311	-2.95544	0.00312227	0.565315
ENSMUST00000146117.7|ENSMUSG00000034744.13|OTTMUSG00000023757.2|OTTMUST00000058045.1|Nagk-206|Nagk|1049|processed_transcript|	9.9539	7.25516	2.45835	2.95124	0.00316505	0.565845
ENSMUST00000153729.7|ENSMUSG00000034121.12|OTTMUSG00000001434.3|OTTMUST00000002798.2|Mks1-205|Mks1|2194|retained_intron|	2.43867	-3.83236	1.2989	-2.95048	0.00317283	0.565845
ENSMUST00000175858.8|ENSMUSG00000022421.19|OTTMUSG00000034820.2|-|Nptxr-203|Nptxr|4948|protein_coding|	3026.31	0.228665	0.0775109	2.9501	0.00317676	0.565845
ENSMUST00000026295.9|ENSMUSG00000025264.12|OTTMUSG00000019291.2|-|Tsr2-201|Tsr2|3804|protein_coding|	90.5001	0.674043	0.228344	2.95188	0.00315844	0.565845
ENSMUST00000137848.1|ENSMUSG00000030584.14|OTTMUSG00000025006.3|OTTMUST00000061553.2|Dpf1-207|Dpf1|428|protein_coding|	111.234	0.82348	0.279722	2.94393	0.00324078	0.575676
ENSMUST00000183693.7|ENSMUSG00000027584.17|OTTMUSG00000016806.5|OTTMUST00000040814.2|Oprl1-209|Oprl1|3102|nonsense_mediated_decay|	45.9229	0.794214	0.270181	2.93956	0.00328675	0.578434
ENSMUST00000229061.1|ENSMUSG00000056851.14|OTTMUSG00000071249.3|OTTMUST00000172493.1|Pcbp2-204|Pcbp2|669|protein_coding|	93.1731	1.19384	0.405985	2.94061	0.00327569	0.578434
ENSMUST00000181760.7|ENSMUSG00000073437.10|OTTMUSG00000042676.1|OTTMUST00000112386.1|D330041H03Rik-207|D330041H03Rik|1362|antisense|	4.54815	5.041	1.71447	2.94027	0.00327928	0.578434
ENSMUST00000173262.2|ENSMUSG00000079547.4|OTTMUSG00000037116.3|OTTMUST00000177963.1|H2-DMb1-202|H2-DMb1|522|retained_intron|	7.4418	-3.9857	1.35687	-2.93742	0.00330954	0.578434
ENSMUST00000059740.14|ENSMUSG00000050705.15|OTTMUSG00000033080.3|OTTMUST00000082625.2|2310061I04Rik-201|2310061I04Rik|769|protein_coding|	61.4356	1.53109	0.521102	2.93818	0.00330147	0.578434
ENSMUST00000183602.1|ENSMUSG00000098286.1|-|-|Mir8091-201|Mir8091|139|miRNA|	22.5902	-6.9085	2.35062	-2.93901	0.00329264	0.578434
ENSMUST00000106749.7|ENSMUSG00000063172.13|OTTMUSG00000008694.3|OTTMUST00000019709.2|Hspb11-202|Hspb11|607|protein_coding|	186.866	0.40325	0.137656	2.92939	0.00339623	0.591997
ENSMUST00000169694.1|ENSMUSG00000023913.17|OTTMUSG00000026307.3|OTTMUST00000094240.2|Pla2g7-206|Pla2g7|1112|protein_coding|	6.37646	5.58638	1.90762	2.92846	0.00340648	0.592201
ENSMUST00000053521.14|ENSMUSG00000062040.14|OTTMUSG00000029143.3|OTTMUST00000072285.3|Zfp27-201|Zfp27|3150|protein_coding|	22.1276	6.10829	2.08657	2.92744	0.0034177	0.592571
ENSMUST00000218581.1|ENSMUSG00000112381.1|OTTMUSG00000064786.1|OTTMUST00000157754.1|Gm8170-201|Gm8170|945|processed_pseudogene|	7.72786	-1.93512	0.662129	-2.92257	0.00347161	0.597589
ENSMUST00000207170.1|ENSMUSG00000022407.10|OTTMUSG00000035645.6|OTTMUST00000145701.1|Adsl-212|Adsl|713|protein_coding|	12.0022	-7.13221	2.44012	-2.9229	0.00346793	0.597589
ENSMUST00000120082.1|ENSMUSG00000083658.1|OTTMUSG00000026266.1|OTTMUST00000064960.1|Gm15798-201|Gm15798|408|processed_pseudogene|	3.66923	-5.38042	1.84114	-2.92234	0.00347414	0.597589
ENSMUST00000149508.1|ENSMUSG00000005621.11|OTTMUSG00000023910.2|OTTMUST00000058410.1|Zfp592-203|Zfp592|463|retained_intron|	17.9162	4.36685	1.49816	2.91482	0.00355896	0.608118
ENSMUST00000077451.13|ENSMUSG00000017686.17|OTTMUSG00000000219.2|OTTMUST00000000643.1|Rhot1-203|Rhot1|3297|protein_coding|	11.0297	5.31258	1.82244	2.91508	0.00355594	0.608118
ENSMUST00000230935.1|ENSMUSG00000034730.17|OTTMUSG00000045270.9|OTTMUST00000171098.1|Adgrb1-212|Adgrb1|752|retained_intron|	74.3351	-0.663637	0.227707	-2.91443	0.00356334	0.608118
ENSMUST00000113453.8|ENSMUSG00000059325.14|OTTMUSG00000026555.5|OTTMUST00000065746.2|Hopx-202|Hopx|1113|protein_coding|	1066.77	0.281744	0.0967177	2.91305	0.00357918	0.608709
ENSMUST00000234180.1|ENSMUSG00000024012.18|OTTMUSG00000028973.6|OTTMUST00000176605.1|Mtch1-209|Mtch1|894|nonsense_mediated_decay|	32.1783	-6.55939	2.25215	-2.9125	0.00358547	0.608709
ENSMUST00000155199.1|ENSMUSG00000087595.1|OTTMUSG00000012730.1|OTTMUST00000030394.1|1810012K08Rik-201|1810012K08Rik|574|lincRNA|	30.6867	-1.35284	0.464874	-2.91012	0.00361289	0.609439
ENSMUST00000211898.1|ENSMUSG00000071078.6|OTTMUSG00000062216.1|OTTMUST00000151794.1|Nr2c2ap-202|Nr2c2ap|1078|protein_coding|	136.105	0.556741	0.191313	2.9101	0.00361313	0.609439
ENSMUST00000018918.11|ENSMUSG00000018774.13|OTTMUSG00000006002.1|OTTMUST00000013438.1|Cd68-201|Cd68|1230|protein_coding|	145.874	0.537403	0.184694	2.90969	0.00361782	0.609439
ENSMUST00000141932.1|ENSMUSG00000027286.16|OTTMUSG00000015625.3|OTTMUST00000037131.1|Lrrc57-207|Lrrc57|394|retained_intron|	7.88393	-6.64058	2.28519	-2.90592	0.00366176	0.612617
ENSMUST00000137005.7|ENSMUSG00000045624.15|OTTMUSG00000015586.4|OTTMUST00000037058.1|Esf1-202|Esf1|639|retained_intron|	4.81866	6.08001	2.09305	2.90485	0.00367427	0.612617
ENSMUST00000208949.1|ENSMUSG00000062861.8|OTTMUSG00000060101.1|OTTMUST00000147099.1|Zfp28-206|Zfp28|1071|nonsense_mediated_decay|	10.1415	3.1318	1.07794	2.90537	0.00366825	0.612617
ENSMUST00000162440.1|ENSMUSG00000039233.12|OTTMUSG00000035030.2|OTTMUST00000089091.1|Tbce-213|Tbce|389|processed_transcript|	13.8756	7.43566	2.5596	2.905	0.0036725	0.612617
ENSMUST00000143102.1|ENSMUSG00000030243.16|OTTMUSG00000022473.4|OTTMUST00000053773.1|Recql-209|Recql|323|retained_intron|	20.1337	-7.05342	2.43026	-2.90233	0.00370397	0.614543
ENSMUST00000159652.7|ENSMUSG00000004626.14|OTTMUSG00000027109.3|OTTMUST00000067064.1|Stxbp2-203|Stxbp2|629|retained_intron|	118.131	-0.927712	0.31965	-2.90227	0.00370468	0.614543
ENSMUST00000092508.11|ENSMUSG00000020111.15|OTTMUSG00000036457.3|OTTMUST00000093432.1|Micu1-202|Micu1|2294|protein_coding|	19.0422	7.3201	2.52492	2.89914	0.00374193	0.618535
ENSMUST00000130678.1|ENSMUSG00000020828.13|OTTMUSG00000006051.4|OTTMUST00000013633.2|Pld2-204|Pld2|467|protein_coding|	7.89976	-5.49953	1.89831	-2.89707	0.0037667	0.618535
ENSMUST00000110128.4|ENSMUSG00000057531.14|OTTMUSG00000067562.1|-|Dtnbp1-202|Dtnbp1|1305|protein_coding|	23.788	8.27812	2.85671	2.89778	0.00375811	0.618535
ENSMUST00000143595.1|ENSMUSG00000087002.1|OTTMUSG00000033057.1|OTTMUST00000082541.1|Gm16277-201|Gm16277|662|antisense|	4.46009	5.41358	1.86802	2.89803	0.00375519	0.618535
ENSMUST00000229413.1|ENSMUSG00000016554.9|OTTMUSG00000070720.1|OTTMUST00000170853.1|Eif3d-202|Eif3d|590|retained_intron|	17.0078	7.09804	2.45237	2.89436	0.00379932	0.622324
ENSMUST00000211061.1|ENSMUSG00000059070.16|OTTMUSG00000023185.4|OTTMUST00000147257.1|Rpl18-208|Rpl18|552|protein_coding|	2121.78	0.234251	0.0811353	2.88717	0.00388722	0.635128
ENSMUST00000180095.3|ENSMUSG00000030120.14|OTTMUSG00000056694.2|OTTMUST00000139929.1|Mlf2-202|Mlf2|1475|protein_coding|	4223.17	0.185626	0.0643836	2.88313	0.00393747	0.640368
ENSMUST00000226257.1|ENSMUSG00000062397.8|OTTMUSG00000070419.1|OTTMUST00000170307.1|Zfp706-202|Zfp706|493|retained_intron|	441.72	0.323835	0.112325	2.88301	0.00393894	0.640368
ENSMUST00000107433.7|ENSMUSG00000028042.15|OTTMUSG00000021268.4|OTTMUST00000050430.1|Zbtb7b-203|Zbtb7b|3650|protein_coding|	22.7424	-4.31236	1.49794	-2.87885	0.00399128	0.644594
ENSMUST00000121750.1|ENSMUSG00000065979.12|OTTMUSG00000022421.3|OTTMUST00000074466.1|Cpped1-203|Cpped1|2614|protein_coding|	48.9752	-2.68281	0.931989	-2.87859	0.0039946	0.644594
ENSMUST00000115058.7|ENSMUSG00000016150.15|OTTMUSG00000017325.5|OTTMUST00000046953.1|Tenm1-202|Tenm1|12837|protein_coding|	24.6917	-2.44787	0.850276	-2.87892	0.00399044	0.644594
ENSMUST00000188583.1|ENSMUSG00000042111.9|OTTMUSG00000049472.1|OTTMUST00000126119.1|Ccdc115-202|Ccdc115|1903|retained_intron|	28.1696	-1.0021	0.348376	-2.8765	0.00402107	0.647263
ENSMUST00000193533.5|ENSMUSG00000032936.13|OTTMUSG00000050791.6|OTTMUST00000129258.1|Camkv-203|Camkv|534|nonsense_mediated_decay|	11.7404	-6.88273	2.39628	-2.87226	0.00407547	0.654403
ENSMUST00000217555.1|ENSMUSG00000032512.7|OTTMUSG00000062301.2|OTTMUST00000151970.1|Wdr48-210|Wdr48|450|retained_intron|	5.79804	5.63729	1.9652	2.86855	0.00412358	0.657273
ENSMUST00000162871.1|ENSMUSG00000022553.16|OTTMUSG00000034711.5|OTTMUST00000088163.1|Maf1-214|Maf1|798|retained_intron|	9.24287	6.73265	2.34597	2.86988	0.00410627	0.657273
ENSMUST00000130619.8|ENSMUSG00000024845.17|OTTMUSG00000033045.2|OTTMUST00000082485.2|Tmem134-202|Tmem134|1616|retained_intron|	18.1509	-3.70031	1.28973	-2.86905	0.00411704	0.657273
ENSMUST00000201730.1|ENSMUSG00000045302.13|OTTMUSG00000022374.4|OTTMUST00000053418.2|Preb-205|Preb|584|processed_transcript|	51.6487	-1.03007	0.359229	-2.86745	0.00413792	0.65795
ENSMUST00000200015.5|ENSMUSG00000025648.18|OTTMUSG00000027454.9|OTTMUST00000130508.2|Pfkfb4-209|Pfkfb4|591|nonsense_mediated_decay|	8.27108	-2.84522	0.993762	-2.86308	0.00419547	0.665478
ENSMUST00000215799.1|ENSMUSG00000039163.10|OTTMUSG00000062899.1|OTTMUST00000153171.1|Cmc1-202|Cmc1|531|protein_coding|	9.94449	-7.3809	2.57871	-2.86225	0.00420649	0.665606
ENSMUST00000097561.8|ENSMUSG00000026421.14|OTTMUSG00000021802.1|OTTMUST00000051742.1|Csrp1-202|Csrp1|1828|protein_coding|	73.0842	-2.73126	0.955044	-2.85982	0.00423877	0.665922
ENSMUST00000071889.12|ENSMUSG00000032373.15|OTTMUSG00000025353.4|OTTMUST00000062411.1|Car12-201|Car12|3716|protein_coding|	38.7209	-3.25891	1.13956	-2.8598	0.00423914	0.665922
ENSMUST00000141331.1|ENSMUSG00000010277.7|OTTMUSG00000000100.2|OTTMUST00000000335.1|2610507B11Rik-206|2610507B11Rik|462|retained_intron|	15.209	-2.28721	0.799659	-2.86024	0.00423322	0.665922
ENSMUST00000136364.7|ENSMUSG00000086454.7|OTTMUSG00000014951.1|OTTMUST00000035496.1|Platr14-204|Platr14|677|processed_transcript|	4.6739	4.61301	1.61386	2.85837	0.00425824	0.666192
ENSMUST00000022947.6|ENSMUSG00000022324.15|OTTMUSG00000070235.1|OTTMUST00000169972.1|Matn2-201|Matn2|3551|protein_coding|	116.377	-0.492731	0.172395	-2.85814	0.00426129	0.666192
ENSMUST00000140185.1|ENSMUSG00000086328.1|OTTMUSG00000015221.1|OTTMUST00000036065.1|2700033N17Rik-201|2700033N17Rik|721|lincRNA|	30.424	-0.97199	0.340438	-2.85512	0.00430208	0.669358
ENSMUST00000010208.13|ENSMUSG00000010064.15|OTTMUSG00000050784.4|OTTMUST00000128711.1|Slc38a3-201|Slc38a3|2585|protein_coding|	52.4756	-1.01488	0.355439	-2.85528	0.00429994	0.669358
ENSMUST00000231994.1|ENSMUSG00000022761.12|OTTMUSG00000025194.4|OTTMUST00000172595.1|Lztr1-209|Lztr1|3809|nonsense_mediated_decay|	29.7712	-0.860351	0.30167	-2.85196	0.00434511	0.674444
ENSMUST00000186278.1|ENSMUSG00000026209.15|OTTMUSG00000048821.2|OTTMUST00000124890.1|Dnpep-205|Dnpep|921|retained_intron|	7.10091	-4.30022	1.50923	-2.84929	0.00438173	0.678513
ENSMUST00000211841.1|ENSMUSG00000031833.10|OTTMUSG00000061547.1|OTTMUST00000150140.1|Mast3-202|Mast3|634|retained_intron|	4.12485	-5.93471	2.0841	-2.84762	0.00440475	0.680461
ENSMUST00000023677.9|ENSMUSG00000022956.11|OTTMUSG00000026954.5|OTTMUST00000062785.1|Atp5o-201|Atp5o|838|protein_coding|	162.928	0.743323	0.261119	2.84668	0.00441779	0.680862
ENSMUST00000124805.1|ENSMUSG00000028402.18|OTTMUSG00000009150.12|OTTMUST00000001591.1|Mpdz-204|Mpdz|670|retained_intron|	28.579	-1.5225	0.535219	-2.84463	0.00444633	0.683644
ENSMUST00000088244.5|ENSMUSG00000056367.14|OTTMUSG00000026695.3|OTTMUST00000133997.1|Actr3b-201|Actr3b|1712|protein_coding|	93.1541	0.600127	0.211158	2.84208	0.00448205	0.684295
ENSMUST00000213853.1|ENSMUSG00000003131.7|OTTMUSG00000063626.1|OTTMUST00000154942.1|Pafah1b2-202|Pafah1b2|453|protein_coding|	15.4067	2.968	1.04414	2.84252	0.0044759	0.684295
ENSMUST00000232776.1|ENSMUSG00000063576.12|OTTMUSG00000072193.1|OTTMUST00000174643.1|Klhdc3-203|Klhdc3|952|protein_coding|	15.2933	7.08734	2.49273	2.84321	0.0044662	0.684295
ENSMUST00000132236.1|ENSMUSG00000001911.16|OTTMUSG00000022188.3|OTTMUST00000052712.1|Nfix-206|Nfix|347|retained_intron|	8.81437	-6.6751	2.35073	-2.83959	0.00451718	0.688047
ENSMUST00000207736.1|ENSMUSG00000066979.6|OTTMUSG00000059881.2|OTTMUST00000146718.1|Bub3-204|Bub3|2128|nonsense_mediated_decay|	34.0825	2.68786	0.947203	2.83768	0.00454421	0.689142
ENSMUST00000230112.1|ENSMUSG00000022614.8|OTTMUSG00000070783.1|OTTMUST00000171071.1|Lmf2-206|Lmf2|2815|retained_intron|	43.9514	1.31139	0.46215	2.83759	0.00454551	0.689142
ENSMUST00000080812.13|ENSMUSG00000039130.18|OTTMUSG00000014349.3|OTTMUST00000033905.1|Zc3hc1-201|Zc3hc1|1824|protein_coding|	187.185	0.434399	0.153209	2.83534	0.00457769	0.689572
ENSMUST00000210448.1|ENSMUSG00000044465.19|OTTMUSG00000029500.3|OTTMUST00000147963.1|Fam160a2-210|Fam160a2|844|nonsense_mediated_decay|	8.7629	-6.81671	2.40433	-2.83517	0.00458008	0.689572
ENSMUST00000156697.7|ENSMUSG00000041380.13|OTTMUSG00000018943.3|OTTMUST00000045549.2|Htr2c-207|Htr2c|4654|protein_coding|	115.421	-1.09172	0.384983	-2.83576	0.00457174	0.689572
ENSMUST00000235822.1|ENSMUSG00000042439.13|OTTMUSG00000044410.14|OTTMUST00000116909.2|Zfp532-218|Zfp532|6708|protein_coding|	6.69766	-3.4328	1.21168	-2.83309	0.00461	0.692477
ENSMUST00000224189.1|ENSMUSG00000024533.17|OTTMUSG00000068456.3|OTTMUST00000165497.1|Spire1-205|Spire1|616|retained_intron|	9.31933	5.40824	1.90981	2.83182	0.00462841	0.693644
ENSMUST00000189741.1|ENSMUSG00000042215.8|OTTMUSG00000021814.3|OTTMUST00000125295.1|Bag2-204|Bag2|955|retained_intron|	2.55978	-3.83578	1.35621	-2.82831	0.00467938	0.694713
ENSMUST00000168566.2|ENSMUSG00000027663.12|OTTMUSG00000022152.5|-|Zmat3-203|Zmat3|7672|protein_coding|	8.56412	5.55475	1.96325	2.82937	0.00466395	0.694713
ENSMUST00000160870.7|ENSMUSG00000029207.16|OTTMUSG00000033024.10|OTTMUST00000082397.5|Apbb2-210|Apbb2|6526|protein_coding|	57.3874	0.76315	0.269864	2.8279	0.00468539	0.694713
ENSMUST00000122113.7|ENSMUSG00000005514.14|OTTMUSG00000029621.7|OTTMUST00000073477.1|Por-202|Por|2606|protein_coding|	23.9868	7.32057	2.58891	2.82767	0.00468882	0.694713
ENSMUST00000145670.1|ENSMUSG00000006728.12|OTTMUSG00000030604.9|OTTMUST00000084421.1|Cdk4-209|Cdk4|468|retained_intron|	443.975	-0.290302	0.102583	-2.82993	0.00465588	0.694713
ENSMUST00000105472.2|ENSMUSG00000024235.11|OTTMUSG00000037645.2|OTTMUST00000097153.1|Map3k8-202|Map3k8|1626|processed_transcript|	4.22109	4.08701	1.44693	2.82462	0.00473374	0.699778
ENSMUST00000226282.1|ENSMUSG00000018334.18|OTTMUSG00000000155.6|OTTMUST00000169332.1|Ksr1-207|Ksr1|5260|protein_coding|	308.66	0.289183	0.102475	2.82198	0.00477281	0.703957
ENSMUST00000147127.7|ENSMUSG00000031385.14|OTTMUSG00000017705.3|OTTMUST00000043566.1|Plxnb3-203|Plxnb3|5212|retained_intron|	3.48652	-5.24415	1.85945	-2.82028	0.00479823	0.70611
ENSMUST00000172964.7|ENSMUSG00000048000.15|OTTMUSG00000037064.6|OTTMUST00000095343.1|Gigyf2-206|Gigyf2|3721|nonsense_mediated_decay|	3.33044	-4.24636	1.5086	-2.81476	0.00488136	0.706221
ENSMUST00000016400.8|ENSMUSG00000016256.10|OTTMUSG00000016461.1|OTTMUST00000039661.1|Ctsz-201|Ctsz|1441|protein_coding|	397.064	0.323557	0.114979	2.81406	0.00489208	0.706221
ENSMUST00000139593.7|ENSMUSG00000027673.12|OTTMUSG00000028013.4|OTTMUST00000069377.2|Ndufb5-205|Ndufb5|583|protein_coding|	19.0498	-2.86691	1.01886	-2.81383	0.00489544	0.706221
ENSMUST00000107262.7|ENSMUSG00000028402.18|OTTMUSG00000009150.12|-|Mpdz-203|Mpdz|7518|protein_coding|	12.5088	6.215	2.20722	2.81576	0.00486621	0.706221
ENSMUST00000147028.2|ENSMUSG00000029103.16|OTTMUSG00000023232.3|OTTMUST00000056257.2|Lrpap1-203|Lrpap1|1573|retained_intron|	60.0275	-0.561761	0.199241	-2.8195	0.00480985	0.706221
ENSMUST00000207410.1|ENSMUSG00000108904.1|OTTMUSG00000059999.1|OTTMUST00000146909.1|Gm45147-201|Gm45147|372|processed_pseudogene|	2.96659	-5.06172	1.79585	-2.81857	0.0048238	0.706221
ENSMUST00000153285.8|ENSMUSG00000000738.18|OTTMUSG00000022131.10|OTTMUST00000052531.3|Spg7-211|Spg7|2481|protein_coding|	66.709	0.6165	0.218848	2.81702	0.00484715	0.706221
ENSMUST00000221543.1|ENSMUSG00000113844.1|OTTMUSG00000066928.1|OTTMUST00000162243.1|Gm47943-201|Gm47943|280|processed_pseudogene|	4.94117	-5.33671	1.89534	-2.8157	0.00486711	0.706221
ENSMUST00000238168.1|ENSMUSG00000057561.10|OTTMUSG00000073447.1|OTTMUST00000178275.1|Eif1a-208|Eif1a|2012|protein_coding|	16.6636	6.78005	2.4096	2.81377	0.00489649	0.706221
ENSMUST00000236365.1|ENSMUSG00000117972.1|OTTMUSG00000074329.1|OTTMUST00000180367.1|Gm6813-201|Gm6813|480|processed_pseudogene|	3.32598	4.20789	1.4967	2.81144	0.00493201	0.709775
ENSMUST00000151603.1|ENSMUSG00000028469.15|OTTMUSG00000007021.9|OTTMUST00000016257.1|Npr2-210|Npr2|347|processed_transcript|	25.0364	4.6038	1.63885	2.80917	0.00496693	0.711948
ENSMUST00000133245.1|ENSMUSG00000051043.16|OTTMUSG00000003463.6|OTTMUST00000007345.4|Gprc5c-204|Gprc5c|359|protein_coding|	3.02066	5.27531	1.87797	2.80904	0.00496896	0.711948
ENSMUST00000153166.7|ENSMUSG00000030849.18|OTTMUSG00000031222.6|OTTMUST00000077352.1|Fgfr2-226|Fgfr2|4429|nonsense_mediated_decay|	12.1289	-4.7886	1.70545	-2.80782	0.0049878	0.71308
ENSMUST00000229369.1|ENSMUSG00000116244.1|OTTMUSG00000070952.2|OTTMUST00000171551.1|Gm49461-201|Gm49461|485|processed_transcript|	6.26811	-3.37464	1.20347	-2.80409	0.00504585	0.713796
ENSMUST00000121237.1|ENSMUSG00000033256.14|OTTMUSG00000015613.4|OTTMUST00000037082.2|Shf-205|Shf|882|protein_coding|	46.2611	-1.13503	0.404895	-2.80328	0.0050585	0.713796
ENSMUST00000207301.1|ENSMUSG00000037492.16|OTTMUSG00000030997.3|OTTMUST00000145784.1|Zmat4-206|Zmat4|4207|protein_coding|	12.0651	-6.66451	2.3765	-2.80434	0.0050419	0.713796
ENSMUST00000213249.1|ENSMUSG00000032127.9|OTTMUSG00000063261.1|OTTMUST00000154083.1|Vps11-202|Vps11|640|nonsense_mediated_decay|	30.6066	-2.70101	0.963498	-2.80334	0.00505766	0.713796
ENSMUST00000177497.7|ENSMUSG00000021546.18|OTTMUSG00000035894.6|OTTMUST00000110425.1|Hnrnpk-221|Hnrnpk|2585|protein_coding|	182.285	-0.839916	0.299509	-2.8043	0.00504253	0.713796
ENSMUST00000129325.1|ENSMUSG00000005360.14|OTTMUSG00000032639.1|OTTMUST00000081203.1|Slc1a3-205|Slc1a3|964|retained_intron|	9.03194	-1.87073	0.667089	-2.80432	0.00504222	0.713796
ENSMUST00000112260.2|ENSMUSG00000068882.13|OTTMUSG00000013038.12|OTTMUST00000031438.12|Ssb-202|Ssb|634|protein_coding|	330.775	0.636026	0.227015	2.80169	0.0050835	0.715774
ENSMUST00000175819.1|ENSMUSG00000017478.15|OTTMUSG00000042176.5|OTTMUST00000110718.3|Zc3h18-204|Zc3h18|518|processed_transcript|	8.56846	-5.97687	2.13457	-2.80004	0.00510969	0.716367
ENSMUST00000108543.3|ENSMUSG00000057054.11|OTTMUSG00000006067.3|OTTMUST00000013680.2|Inca1-204|Inca1|1255|protein_coding|	4.62659	-5.34249	1.90782	-2.80032	0.00510528	0.716367
ENSMUST00000153352.1|ENSMUSG00000086935.1|OTTMUSG00000028202.1|OTTMUST00000069862.1|Gm15956-201|Gm15956|502|antisense|	25.737	0.903952	0.323015	2.79848	0.0051344	0.718287
ENSMUST00000129909.7|ENSMUSG00000090137.8|OTTMUSG00000033543.2|OTTMUST00000084444.1|Uba52-205|Uba52|705|protein_coding|	75.3862	-0.709143	0.253684	-2.79538	0.00518391	0.723443
ENSMUST00000147930.7|ENSMUSG00000001100.10|OTTMUSG00000000137.3|OTTMUST00000000446.1|Poldip2-204|Poldip2|871|retained_intron|	33.3296	1.07753	0.385646	2.79409	0.00520454	0.723443
ENSMUST00000115790.7|ENSMUSG00000023805.17|OTTMUSG00000020122.4|OTTMUST00000047832.1|Synj2-209|Synj2|4808|protein_coding|	11.6025	4.08427	1.46145	2.79468	0.00519516	0.723443
ENSMUST00000161866.7|ENSMUSG00000038550.10|OTTMUSG00000030556.4|OTTMUST00000075671.3|Ciart-204|Ciart|710|protein_coding|	33.6159	-3.31767	1.18904	-2.79021	0.00526735	0.730615
ENSMUST00000195080.1|ENSMUSG00000037111.9|OTTMUSG00000017099.3|OTTMUST00000130293.1|Setd7-204|Setd7|423|retained_intron|	2.56787	-5.42732	1.94713	-2.78734	0.00531419	0.732438
ENSMUST00000103410.2|ENSMUSG00000076609.2|OTTMUSG00000053470.1|OTTMUST00000133385.1|Igkc-201|Igkc|532|IG_C_gene|	6.83187	-2.59635	0.931434	-2.78748	0.00531206	0.732438
ENSMUST00000156024.1|ENSMUSG00000025870.10|OTTMUSG00000032683.2|OTTMUST00000081333.2|Arl10-204|Arl10|654|protein_coding|	4.11017	5.84611	2.09661	2.78837	0.00529748	0.732438
ENSMUST00000201469.3|ENSMUSG00000039156.19|OTTMUSG00000026433.3|OTTMUST00000065374.2|Stim2-204|Stim2|4892|protein_coding|	155.232	0.669568	0.240329	2.78604	0.00533558	0.733628
ENSMUST00000224739.1|ENSMUSG00000051606.5|OTTMUSG00000068074.1|OTTMUST00000164585.1|2010001K21Rik-204|2010001K21Rik|323|retained_intron|	7.88406	-3.72799	1.33838	-2.78545	0.00534534	0.733628
ENSMUST00000128600.2|ENSMUSG00000060601.13|OTTMUSG00000023074.3|OTTMUST00000055719.2|Nr1h2-207|Nr1h2|534|protein_coding|	10.0805	6.73421	2.41954	2.78327	0.00538147	0.737036
ENSMUST00000114924.9|ENSMUSG00000002107.18|OTTMUSG00000011788.6|-|Celf2-204|Celf2|8738|protein_coding|	62.6435	2.3297	0.837996	2.78009	0.00543442	0.741463
ENSMUST00000150665.1|ENSMUSG00000028434.12|OTTMUSG00000007315.2|OTTMUST00000016982.1|Epb41l4b-207|Epb41l4b|600|processed_transcript|	3.91246	-4.81259	1.73117	-2.77996	0.00543655	0.741463
ENSMUST00000148799.1|ENSMUSG00000019920.18|OTTMUSG00000024823.2|OTTMUST00000061130.1|Lims1-205|Lims1|515|processed_transcript|	25.2303	0.977893	0.351909	2.77882	0.00545559	0.742507
ENSMUST00000192128.5|ENSMUSG00000037395.15|OTTMUSG00000050904.6|OTTMUST00000129008.2|Rcor3-203|Rcor3|1578|protein_coding|	7.57721	5.40524	1.9464	2.77704	0.00548564	0.742538
ENSMUST00000111352.7|ENSMUSG00000002109.14|OTTMUSG00000014414.1|OTTMUST00000034163.1|Ddb2-202|Ddb2|2228|protein_coding|	32.1441	-1.04894	0.377604	-2.77788	0.00547142	0.742538
ENSMUST00000124831.1|ENSMUSG00000056962.11|OTTMUSG00000003777.5|OTTMUST00000008292.1|Jmjd6-202|Jmjd6|838|protein_coding|	11.9538	6.05578	2.18139	2.77611	0.00550138	0.742538
ENSMUST00000166276.1|ENSMUSG00000021557.15|OTTMUSG00000035354.9|OTTMUST00000090336.1|Agtpbp1-211|Agtpbp1|278|processed_transcript|	910.118	0.314261	0.113198	2.77621	0.00549968	0.742538
ENSMUST00000199374.4|ENSMUSG00000046985.11|OTTMUSG00000053809.4|OTTMUST00000133939.2|Tapt1-208|Tapt1|3372|nonsense_mediated_decay|	144.886	0.590857	0.213006	2.7739	0.00553895	0.744732
ENSMUST00000055224.14|ENSMUSG00000045095.16|OTTMUSG00000057755.4|-|Magi1-201|Magi1|7007|protein_coding|	82.5292	-0.540778	0.194959	-2.77381	0.00554048	0.744732
ENSMUST00000126224.1|ENSMUSG00000026878.17|OTTMUSG00000012919.4|OTTMUST00000030974.1|Rab14-203|Rab14|355|processed_transcript|	4.62383	5.62882	2.03346	2.7681	0.00563838	0.74863
ENSMUST00000136507.3|ENSMUSG00000029446.14|OTTMUSG00000027654.6|OTTMUST00000068492.5|Psph-204|Psph|820|protein_coding|	6.67216	2.44246	0.882323	2.76822	0.00563633	0.74863
ENSMUST00000206655.1|ENSMUSG00000030677.8|OTTMUSG00000058381.2|OTTMUST00000143634.1|Kif22-205|Kif22|295|retained_intron|	23.2801	3.02532	1.09263	2.76885	0.0056255	0.74863
ENSMUST00000152662.1|ENSMUSG00000021134.17|OTTMUSG00000021161.2|OTTMUST00000050130.1|Srsf5-211|Srsf5|538|processed_transcript|	38.7344	-1.2522	0.452108	-2.76969	0.00561091	0.74863
ENSMUST00000230385.1|ENSMUSG00000036167.16|OTTMUSG00000070874.1|OTTMUST00000171294.1|Pphln1-207|Pphln1|592|protein_coding|	2.72916	-5.00111	1.80534	-2.77017	0.00560274	0.74863
ENSMUST00000227786.1|ENSMUSG00000036552.19|OTTMUSG00000048322.4|OTTMUST00000168232.1|Ermard-214|Ermard|427|retained_intron|	69.7402	-0.926696	0.33444	-2.77089	0.00559038	0.74863
ENSMUST00000182997.2|ENSMUSG00000027777.15|OTTMUSG00000043622.9|OTTMUST00000114569.1|Schip1-207|Schip1|1557|protein_coding|	16.9552	6.60205	2.38649	2.76642	0.0056675	0.750967
ENSMUST00000205868.1|ENSMUSG00000059146.12|OTTMUSG00000021139.5|OTTMUST00000143555.1|Ntrk3-211|Ntrk3|395|nonsense_mediated_decay|	11.0383	7.37963	2.66957	2.76435	0.00570361	0.754218
ENSMUST00000057846.14|ENSMUSG00000049690.15|OTTMUSG00000030251.7|OTTMUST00000074897.3|Nckap5-201|Nckap5|5334|protein_coding|	2.71375	-4.10664	1.48628	-2.76304	0.0057266	0.754799
ENSMUST00000178948.1|ENSMUSG00000074634.12|OTTMUSG00000042033.2|-|Tmem267-204|Tmem267|1648|protein_coding|	337.032	0.661048	0.239269	2.76278	0.00573116	0.754799
ENSMUST00000125128.1|ENSMUSG00000045083.14|OTTMUSG00000006502.2|OTTMUST00000014886.1|Lingo2-206|Lingo2|368|processed_transcript|	7.90359	2.96477	1.07344	2.76194	0.0057459	0.755215
ENSMUST00000118269.1|ENSMUSG00000066068.5|OTTMUSG00000012957.1|OTTMUST00000031182.1|Gm13611-201|Gm13611|318|processed_pseudogene|	15.7627	7.75023	2.80692	2.76111	0.00576048	0.755608
ENSMUST00000134328.7|ENSMUSG00000030541.16|OTTMUSG00000024961.2|OTTMUST00000061457.1|Idh2-204|Idh2|1790|nonsense_mediated_decay|	10.922	-6.86332	2.48769	-2.75892	0.0057993	0.759173
ENSMUST00000144136.1|ENSMUSG00000028909.17|OTTMUSG00000009567.4|OTTMUST00000021935.1|Ptpru-207|Ptpru|389|processed_transcript|	121.965	0.699175	0.253872	2.75405	0.00588628	0.762947
ENSMUST00000114329.7|ENSMUSG00000001082.12|OTTMUSG00000023147.6|OTTMUST00000055945.1|Mfsd10-202|Mfsd10|1906|protein_coding|	10.087	5.10095	1.85202	2.75426	0.00588251	0.762947
ENSMUST00000046893.9|ENSMUSG00000038390.11|OTTMUSG00000056674.1|OTTMUST00000139870.1|Gpr162-201|Gpr162|2676|protein_coding|	661.018	0.23855	0.0866186	2.75403	0.00588664	0.762947
ENSMUST00000167162.1|ENSMUSG00000005442.13|OTTMUSG00000036029.6|OTTMUST00000092488.1|Cic-209|Cic|428|retained_intron|	11.149	6.75085	2.44958	2.75592	0.00585272	0.762947
ENSMUST00000212496.1|ENSMUSG00000034911.8|OTTMUSG00000062153.1|OTTMUST00000151682.1|Ushbp1-202|Ushbp1|924|retained_intron|	3.76807	2.99238	1.0864	2.75441	0.00587983	0.762947
ENSMUST00000159518.1|ENSMUSG00000028483.13|OTTMUSG00000000033.5|OTTMUST00000086961.1|Snapc3-208|Snapc3|911|processed_transcript|	3.1193	-5.33204	1.93715	-2.75252	0.0059139	0.764958
ENSMUST00000137423.1|ENSMUSG00000047675.15|OTTMUSG00000009917.2|OTTMUST00000023032.1|Rps8-203|Rps8|353|retained_intron|	1615.31	0.649083	0.235882	2.75172	0.00592829	0.765302
ENSMUST00000196645.1|ENSMUSG00000028864.7|OTTMUSG00000055308.1|OTTMUST00000136916.1|Hgf-203|Hgf|2189|protein_coding|	2.21974	4.53423	1.64865	2.75027	0.00595453	0.76717
ENSMUST00000147337.7|ENSMUSG00000038696.14|OTTMUSG00000011942.5|OTTMUST00000028215.1|Mapkap1-209|Mapkap1|3111|protein_coding|	12.8604	4.12409	1.50007	2.74926	0.00597301	0.767774
ENSMUST00000061895.15|ENSMUSG00000023452.19|OTTMUSG00000021306.8|OTTMUST00000069281.1|Pisd-201|Pisd|2183|protein_coding|	38.5604	1.27092	0.462368	2.74872	0.00598278	0.767774
ENSMUST00000234656.1|ENSMUSG00000041057.10|OTTMUSG00000072702.1|OTTMUST00000175990.1|Wdr43-207|Wdr43|401|retained_intron|	3.90314	-5.06517	1.84753	-2.74158	0.00611438	0.783121
ENSMUST00000021506.5|ENSMUSG00000021091.8|OTTMUSG00000016315.1|OTTMUST00000039207.1|Serpina3n-201|Serpina3n|2064|protein_coding|	2247.5	0.206334	0.0753062	2.73994	0.00614509	0.783981
ENSMUST00000131807.7|ENSMUSG00000024018.18|OTTMUSG00000033064.4|OTTMUST00000082576.1|Ccdc167-204|Ccdc167|594|nonsense_mediated_decay|	8.72169	-6.66386	2.43212	-2.73993	0.00614515	0.783981
ENSMUST00000087342.12|ENSMUSG00000067288.13|OTTMUSG00000037209.2|OTTMUST00000095942.1|Rps28-201|Rps28|392|protein_coding|	606.863	0.392805	0.143586	2.73567	0.00622525	0.79265
ENSMUST00000124914.1|ENSMUSG00000087336.2|OTTMUSG00000026969.2|OTTMUST00000066658.1|Gm15860-201|Gm15860|422|antisense|	26.3919	1.02639	0.375979	2.72992	0.00633488	0.805036
ENSMUST00000161271.1|ENSMUSG00000020898.18|OTTMUSG00000005957.2|OTTMUST00000086900.1|Ctc1-209|Ctc1|516|retained_intron|	101.126	-0.88079	0.323025	-2.72669	0.00639726	0.809807
ENSMUST00000174173.1|ENSMUSG00000092203.7|OTTMUSG00000037139.1|OTTMUST00000095626.1|1110038B12Rik-206|1110038B12Rik|635|retained_intron|	38.5832	-0.842117	0.308788	-2.72717	0.00638799	0.809807
ENSMUST00000125287.8|ENSMUSG00000013539.14|OTTMUSG00000026022.8|OTTMUST00000064224.6|Tango2-202|Tango2|632|protein_coding|	4.67882	4.03403	1.48088	2.72408	0.006448	0.813917
ENSMUST00000137537.1|ENSMUSG00000034868.9|OTTMUSG00000016301.3|OTTMUST00000039172.1|Myl12b-203|Myl12b|734|retained_intron|	50.9326	0.875588	0.321465	2.72374	0.0064547	0.813917
ENSMUST00000174736.1|ENSMUSG00000091655.3|OTTMUSG00000037098.1|OTTMUST00000095505.1|Gm8741-201|Gm8741|384|processed_pseudogene|	610.675	0.329791	0.121219	2.72063	0.00651581	0.820036
ENSMUST00000063156.10|ENSMUSG00000020486.19|OTTMUSG00000001264.8|OTTMUST00000002570.1|Septin4-203|Septin4|1245|protein_coding|	469.014	-0.713859	0.262522	-2.71924	0.00654329	0.821908
ENSMUST00000188136.1|ENSMUSG00000014602.15|OTTMUSG00000048636.2|OTTMUST00000124567.1|Kif1a-207|Kif1a|581|nonsense_mediated_decay|	3.71803	-5.14448	1.89634	-2.71285	0.00667082	0.835477
ENSMUST00000181396.7|ENSMUSG00000097156.7|OTTMUSG00000042915.2|OTTMUST00000112728.2|Gm3764-208|Gm3764|711|lincRNA|	110.999	-0.67775	0.249858	-2.71254	0.00667695	0.835477
ENSMUST00000065928.10|ENSMUSG00000028252.20|OTTMUSG00000004717.3|OTTMUST00000010608.2|Ccnc-201|Ccnc|3484|protein_coding|	30.032	1.78633	0.660566	2.70425	0.00684598	0.846347
ENSMUST00000201616.1|ENSMUSG00000029599.13|OTTMUSG00000056254.3|OTTMUST00000139026.1|Ddx54-202|Ddx54|845|retained_intron|	5.47107	-5.19746	1.92271	-2.70319	0.00686768	0.846347
ENSMUST00000134606.7|ENSMUSG00000068329.12|OTTMUSG00000022486.4|OTTMUST00000053820.2|Htra2-206|Htra2|883|protein_coding|	40.0186	2.64591	0.978456	2.70416	0.00684763	0.846347
ENSMUST00000180379.3|ENSMUSG00000097354.7|OTTMUSG00000056527.1|OTTMUST00000139621.1|2310001H17Rik-201|2310001H17Rik|521|lincRNA|	2.92854	-5.14832	1.90432	-2.7035	0.00686132	0.846347
ENSMUST00000160249.7|ENSMUSG00000041528.15|OTTMUSG00000033727.6|OTTMUST00000084951.2|Rnf123-207|Rnf123|4426|protein_coding|	117.677	-0.690033	0.25514	-2.70453	0.00684011	0.846347
ENSMUST00000075774.4|ENSMUSG00000045136.6|OTTMUSG00000067474.1|OTTMUST00000163347.1|Tubb2b-201|Tubb2b|2182|protein_coding|	1264.39	0.207286	0.0766497	2.70433	0.00684419	0.846347
ENSMUST00000228872.1|ENSMUSG00000036023.6|OTTMUSG00000069111.1|OTTMUST00000167213.1|Parp2-208|Parp2|423|retained_intron|	10.3268	2.80057	1.03534	2.70497	0.00683097	0.846347
ENSMUST00000121906.1|ENSMUSG00000081824.5|OTTMUSG00000025616.1|OTTMUST00000063019.1|Ndufs5-ps-201|Ndufs5-ps|319|processed_pseudogene|	523.384	0.868459	0.320823	2.70697	0.00679	0.846347
ENSMUST00000125218.7|ENSMUSG00000040044.11|OTTMUSG00000006352.3|OTTMUST00000014452.1|Orc3-203|Orc3|646|processed_transcript|	32.7522	-0.977432	0.361905	-2.7008	0.00691732	0.849255
ENSMUST00000218741.1|ENSMUSG00000020088.10|OTTMUSG00000064954.1|OTTMUST00000158196.1|Sar1a-204|Sar1a|406|nonsense_mediated_decay|	3.66047	-4.9749	1.8418	-2.70111	0.00691076	0.849255
ENSMUST00000028677.4|ENSMUSG00000027245.11|OTTMUSG00000015324.2|OTTMUST00000063575.1|Hypk-201|Hypk|425|processed_transcript|	510.381	0.422005	0.156328	2.69949	0.00694465	0.850435
ENSMUST00000032344.11|ENSMUSG00000030220.13|OTTMUSG00000023287.5|OTTMUST00000056391.2|Arhgdib-201|Arhgdib|1193|protein_coding|	15.8481	6.43536	2.38427	2.69909	0.00695303	0.850435
ENSMUST00000192045.1|ENSMUSG00000103034.1|OTTMUSG00000051258.1|OTTMUST00000129774.1|Gm8797-201|Gm8797|490|protein_coding|	674.764	0.615492	0.228099	2.69836	0.00696823	0.850698
ENSMUST00000111320.7|ENSMUSG00000005681.12|OTTMUSG00000021666.2|OTTMUST00000051437.1|Apoa2-203|Apoa2|470|protein_coding|	7.36262	-6.34499	2.35707	-2.69189	0.00710476	0.856187
ENSMUST00000212381.1|ENSMUSG00000023353.14|OTTMUSG00000053658.2|OTTMUST00000151391.1|Agap3-206|Agap3|1191|protein_coding|	396.01	0.350931	0.130379	2.69161	0.0071108	0.856187
ENSMUST00000123088.7|ENSMUSG00000035585.16|OTTMUSG00000023033.10|OTTMUST00000055500.2|Tsen34-205|Tsen34|720|protein_coding|	6.23735	6.2232	2.31207	2.69162	0.00711061	0.856187
ENSMUST00000123666.7|ENSMUSG00000030846.15|OTTMUSG00000025431.2|OTTMUST00000062614.1|Tial1-204|Tial1|2319|nonsense_mediated_decay|	21.3662	-1.00892	0.374888	-2.69126	0.00711825	0.856187
ENSMUST00000133747.7|ENSMUSG00000032386.15|OTTMUSG00000029847.1|OTTMUST00000074072.1|Trip4-206|Trip4|1564|processed_transcript|	3.75845	2.67737	0.993473	2.69496	0.0070398	0.856187
ENSMUST00000172400.1|ENSMUSG00000019794.13|OTTMUSG00000035234.2|OTTMUST00000089817.1|Katna1-203|Katna1|825|retained_intron|	28.4408	0.826037	0.306911	2.69146	0.00711409	0.856187
ENSMUST00000108904.9|ENSMUSG00000020333.17|OTTMUSG00000005668.15|OTTMUST00000012610.1|Acsl6-209|Acsl6|2594|protein_coding|	249.764	0.458106	0.170068	2.69367	0.00706708	0.856187
ENSMUST00000041806.12|ENSMUSG00000019969.14|OTTMUSG00000066858.2|OTTMUST00000162112.1|Psen1-201|Psen1|2690|protein_coding|	612.944	0.167043	0.0620571	2.69177	0.00710742	0.856187
ENSMUST00000074525.9|ENSMUSG00000056870.9|OTTMUSG00000030324.4|OTTMUST00000075110.2|Gulp1-201|Gulp1|3138|protein_coding|	2.37126	-5.20707	1.93691	-2.68834	0.00718087	0.856377
ENSMUST00000134876.7|ENSMUSG00000027522.15|OTTMUSG00000016368.7|OTTMUST00000039396.4|Stx16-203|Stx16|235|protein_coding|	8.20027	6.35756	2.36396	2.68936	0.00715881	0.856377
ENSMUST00000145361.1|ENSMUSG00000038668.14|OTTMUSG00000007519.3|OTTMUST00000017344.2|Lpar1-206|Lpar1|335|protein_coding|	16.7918	6.41305	2.3857	2.68812	0.00718551	0.856377
ENSMUST00000090020.12|ENSMUSG00000038534.19|OTTMUSG00000002232.4|OTTMUST00000004469.2|Osbpl7-201|Osbpl7|3771|protein_coding|	53.8925	0.936062	0.348153	2.68865	0.0071742	0.856377
ENSMUST00000238009.1|ENSMUSG00000024789.13|OTTMUSG00000074029.1|OTTMUST00000179612.1|Jak2-204|Jak2|3995|protein_coding|	18.6269	-4.77871	1.77701	-2.68919	0.00716258	0.856377
ENSMUST00000217356.1|ENSMUSG00000032518.6|OTTMUSG00000062571.1|OTTMUST00000152416.1|Rpsa-206|Rpsa|1101|nonsense_mediated_decay|	4798.74	0.134396	0.0500242	2.68661	0.00721805	0.858684
ENSMUST00000107099.7|ENSMUSG00000015943.11|OTTMUSG00000021905.5|OTTMUST00000052019.2|Bola1-202|Bola1|995|protein_coding|	5.06631	5.13217	1.91563	2.6791	0.00738202	0.862445
ENSMUST00000132360.1|ENSMUSG00000039693.11|OTTMUSG00000006842.1|OTTMUST00000015826.1|Msantd3-204|Msantd3|1119|processed_transcript|	70.6308	0.983946	0.367096	2.68035	0.00735449	0.862445
ENSMUST00000201168.3|ENSMUSG00000029165.17|OTTMUSG00000022346.8|OTTMUST00000053300.1|Agbl5-208|Agbl5|3199|protein_coding|	6.80206	6.29118	2.34745	2.68001	0.00736211	0.862445
ENSMUST00000151792.7|ENSMUSG00000029359.13|OTTMUSG00000021294.2|OTTMUST00000050485.2|Tesc-206|Tesc|785|processed_transcript|	69.0816	1.50936	0.563267	2.67966	0.00736962	0.862445
ENSMUST00000208266.1|ENSMUSG00000097585.2|OTTMUSG00000059706.2|OTTMUST00000146400.1|E230029C05Rik-204|E230029C05Rik|875|antisense|	5.78397	5.46267	2.03791	2.68053	0.00735058	0.862445
ENSMUST00000158168.1|ENSMUSG00000088793.1|-|-|Gm22540-201|Gm22540|117|snRNA|	23.3355	-7.89968	2.94746	-2.68017	0.00735854	0.862445
ENSMUST00000218667.1|ENSMUSG00000112470.1|OTTMUSG00000064360.1|OTTMUST00000157079.1|5330439M10Rik-201|5330439M10Rik|348|lincRNA|	4.87455	-5.21112	1.94201	-2.68337	0.00728852	0.862445
ENSMUST00000230217.1|ENSMUSG00000022568.17|OTTMUSG00000021033.10|OTTMUST00000172242.1|Scrib-210|Scrib|876|retained_intron|	5.88755	5.21356	1.94644	2.6785	0.00739519	0.862445
ENSMUST00000138132.1|ENSMUSG00000033728.14|OTTMUSG00000033519.3|OTTMUST00000084342.1|Lrrc14-205|Lrrc14|523|processed_transcript|	17.2875	3.84923	1.4348	2.68276	0.00730167	0.862445
ENSMUST00000042121.10|ENSMUSG00000037649.10|OTTMUSG00000037115.2|OTTMUST00000095557.2|H2-DMa-201|H2-DMa|1658|protein_coding|	30.1606	0.921534	0.343998	2.6789	0.00738653	0.862445
ENSMUST00000154986.1|ENSMUSG00000025885.18|OTTMUSG00000073669.1|OTTMUST00000073306.1|Myo5b-210|Myo5b|2500|retained_intron|	555.525	0.276377	0.102959	2.68433	0.00726752	0.862445
ENSMUST00000040338.8|ENSMUSG00000041718.16|OTTMUSG00000018919.12|OTTMUST00000045477.3|Alg13-201|Alg13|508|processed_transcript|	5.85413	-4.66207	1.74133	-2.6773	0.00742188	0.864013
ENSMUST00000194693.1|ENSMUSG00000034349.14|OTTMUSG00000024475.3|OTTMUST00000130140.1|Smc4-210|Smc4|549|retained_intron|	8.64547	-6.39212	2.39293	-2.67125	0.00755686	0.873034
ENSMUST00000137382.1|ENSMUSG00000028849.17|OTTMUSG00000009353.2|OTTMUST00000021318.1|Map7d1-206|Map7d1|374|retained_intron|	122.677	-0.989896	0.370708	-2.67028	0.00757879	0.873034
ENSMUST00000137321.2|ENSMUSG00000028910.12|OTTMUSG00000009566.3|OTTMUST00000021920.3|Mecr-205|Mecr|765|protein_coding|	16.4826	-1.24943	0.468014	-2.66965	0.00759311	0.873034
ENSMUST00000031845.12|ENSMUSG00000029821.15|OTTMUSG00000035970.4|OTTMUST00000092298.1|Gsdme-201|Gsdme|2502|protein_coding|	2.49582	4.17723	1.56447	2.67006	0.00758376	0.873034
ENSMUST00000132354.1|ENSMUSG00000020876.14|OTTMUSG00000001970.2|OTTMUST00000003965.1|Snx11-205|Snx11|634|processed_transcript|	11.5741	1.6472	0.61658	2.67151	0.00755118	0.873034
ENSMUST00000100986.3|ENSMUSG00000021171.8|OTTMUSG00000066227.3|OTTMUST00000160938.2|Esyt2-201|Esyt2|5560|protein_coding|	21.1193	-2.01547	0.754576	-2.671	0.00756256	0.873034
ENSMUST00000230485.1|ENSMUSG00000022570.7|OTTMUSG00000071169.3|OTTMUST00000172220.1|Tsta3-211|Tsta3|383|processed_transcript|	10.6916	6.50017	2.43402	2.67055	0.00757282	0.873034
ENSMUST00000032800.9|ENSMUSG00000030579.10|OTTMUSG00000059315.1|-|Tyrobp-201|Tyrobp|564|protein_coding|	354.307	0.459409	0.172283	2.66659	0.0076624	0.878241
ENSMUST00000211072.1|ENSMUSG00000039990.16|OTTMUSG00000029120.8|OTTMUST00000148368.1|Edrf1-207|Edrf1|1902|retained_intron|	3.80377	-5.9948	2.24872	-2.66588	0.00767882	0.878241
ENSMUST00000043169.13|ENSMUSG00000042350.13|OTTMUSG00000035485.3|OTTMUST00000090852.1|Arel1-201|Arel1|5446|protein_coding|	454.374	0.309749	0.116169	2.66637	0.00766746	0.878241
ENSMUST00000233105.1|ENSMUSG00000071172.13|OTTMUSG00000031658.3|OTTMUST00000175673.1|Srsf3-207|Srsf3|594|processed_transcript|	21.1394	7.81337	2.93172	2.66511	0.0076962	0.878688
ENSMUST00000137554.1|ENSMUSG00000028926.15|OTTMUSG00000023486.10|OTTMUST00000063974.2|Cdk14-209|Cdk14|510|processed_transcript|	5.67248	-6.11661	2.29917	-2.66035	0.00780584	0.887914
ENSMUST00000211773.1|ENSMUSG00000019139.10|OTTMUSG00000061446.1|OTTMUST00000149934.1|Isyna1-209|Isyna1|719|retained_intron|	11.9658	-1.31325	0.493843	-2.65925	0.00783149	0.887914
ENSMUST00000175884.2|ENSMUSG00000001909.16|OTTMUSG00000022183.9|OTTMUST00000099373.2|Trmt1-221|Trmt1|505|nonsense_mediated_decay|	8.71801	-7.06258	2.65502	-2.66008	0.00781217	0.887914
ENSMUST00000232569.1|ENSMUSG00000022898.13|OTTMUSG00000025136.2|OTTMUST00000174214.1|Vps26c-206|Vps26c|326|retained_intron|	9.52102	-7.31655	2.75123	-2.65938	0.00782854	0.887914
ENSMUST00000192725.5|ENSMUSG00000058729.13|OTTMUSG00000050451.2|OTTMUST00000128013.2|Lin9-204|Lin9|2878|protein_coding|	6.93453	-4.91609	1.85012	-2.65717	0.00787993	0.891855
ENSMUST00000057525.13|ENSMUSG00000036989.16|OTTMUSG00000017539.3|OTTMUST00000042620.1|Trim3-201|Trim3|3016|protein_coding|	19.763	-1.97704	0.744623	-2.65509	0.00792874	0.892985
ENSMUST00000209553.1|ENSMUSG00000038005.15|OTTMUSG00000031399.2|OTTMUST00000150075.1|Hpf1-206|Hpf1|1582|retained_intron|	26.9141	0.944417	0.355714	2.65499	0.007931	0.892985
ENSMUST00000156754.1|ENSMUSG00000001100.10|OTTMUSG00000000137.3|OTTMUST00000000447.1|Poldip2-206|Poldip2|794|retained_intron|	44.8681	-0.794513	0.299242	-2.65508	0.00792893	0.892985
ENSMUST00000063496.13|ENSMUSG00000027506.15|OTTMUSG00000027689.4|OTTMUST00000068529.1|Tpd52-201|Tpd52|697|protein_coding|	5.58433	-6.14185	2.31468	-2.65344	0.00796765	0.895564
ENSMUST00000167369.7|ENSMUSG00000057092.12|OTTMUSG00000036040.4|OTTMUST00000092510.1|Fxyd3-205|Fxyd3|2894|protein_coding|	49.9501	-0.791004	0.298284	-2.65185	0.00800514	0.89823
ENSMUST00000176274.1|ENSMUSG00000053929.17|OTTMUSG00000040104.2|OTTMUST00000104182.1|Cyhr1-203|Cyhr1|1854|protein_coding|	175.733	0.432152	0.163071	2.65009	0.00804702	0.899831
ENSMUST00000149857.2|ENSMUSG00000079435.9|OTTMUSG00000019345.3|OTTMUST00000089907.1|Rpl36a-202|Rpl36a|770|retained_intron|	22.759	7.96506	3.00536	2.65029	0.00804233	0.899831
ENSMUST00000095739.9|ENSMUSG00000021556.12|OTTMUSG00000068437.1|OTTMUST00000165420.1|Golm1-202|Golm1|3689|protein_coding|	433.809	0.262628	0.0992204	2.64692	0.00812286	0.906755
ENSMUST00000194303.5|ENSMUSG00000008604.11|OTTMUSG00000052160.1|OTTMUST00000131073.1|Ubqln4-204|Ubqln4|1379|retained_intron|	16.4032	1.24323	0.470024	2.64504	0.00816815	0.908749
ENSMUST00000134751.7|ENSMUSG00000028964.14|OTTMUSG00000010158.8|OTTMUST00000023614.2|Park7-208|Park7|478|protein_coding|	8.68061	-2.93292	1.10885	-2.64502	0.00816859	0.908749
ENSMUST00000140158.1|ENSMUSG00000039929.14|OTTMUSG00000033776.1|OTTMUST00000085102.1|Urb1-202|Urb1|809|retained_intron|	5.32532	-5.20918	1.96989	-2.6444	0.00818352	0.908859
ENSMUST00000145673.7|ENSMUSG00000033276.18|OTTMUSG00000021747.4|OTTMUST00000051621.1|Stk36-205|Stk36|5489|retained_intron|	2.48833	-4.99719	1.89155	-2.64185	0.0082454	0.914173
ENSMUST00000116115.2|ENSMUSG00000100755.1|OTTMUSG00000022083.1|OTTMUST00000052436.1|Rps23-ps1-201|Rps23-ps1|425|processed_pseudogene|	5367.57	0.230489	0.0875257	2.63339	0.00845377	0.91753
ENSMUST00000038356.12|ENSMUSG00000042572.12|OTTMUSG00000052881.1|OTTMUST00000132335.1|Ube2q1-201|Ube2q1|3077|protein_coding|	241.15	0.273754	0.104141	2.62868	0.0085717	0.91753
ENSMUST00000136143.1|ENSMUSG00000005779.12|OTTMUSG00000019673.3|OTTMUST00000055693.1|Psmb4-204|Psmb4|651|retained_intron|	764.145	0.692717	0.263241	2.63149	0.00850116	0.91753
ENSMUST00000136342.8|ENSMUSG00000028809.16|OTTMUSG00000009683.6|OTTMUST00000087150.1|Srrm1-208|Srrm1|3152|protein_coding|	11.0077	-6.97952	2.64676	-2.637	0.00836417	0.91753
ENSMUST00000200730.3|ENSMUSG00000029146.14|OTTMUSG00000022491.5|OTTMUST00000053837.2|Snx17-202|Snx17|2019|nonsense_mediated_decay|	9.98881	-6.41917	2.43227	-2.63917	0.00831099	0.91753
ENSMUST00000136024.1|ENSMUSG00000029469.14|OTTMUSG00000026713.4|OTTMUST00000066763.1|Ift81-204|Ift81|450|nonsense_mediated_decay|	13.1788	-1.63207	0.619538	-2.63434	0.00843016	0.91753
ENSMUST00000173485.7|ENSMUSG00000060261.15|OTTMUSG00000036983.8|OTTMUST00000095096.1|Gtf2i-211|Gtf2i|833|protein_coding|	77.0321	-1.15838	0.440761	-2.62814	0.00858531	0.91753
ENSMUST00000032141.13|ENSMUSG00000030060.14|OTTMUSG00000023514.2|OTTMUST00000057280.1|Hmces-201|Hmces|1464|protein_coding|	127.656	0.371742	0.141356	2.62982	0.00854295	0.91753
ENSMUST00000073605.14|ENSMUSG00000057666.18|OTTMUSG00000027118.9|-|Gapdh-201|Gapdh|1272|protein_coding|	11234	0.336957	0.128195	2.62848	0.00857685	0.91753
ENSMUST00000205025.1|ENSMUSG00000030231.11|OTTMUSG00000056993.3|OTTMUST00000140457.1|Plekha5-213|Plekha5|1768|processed_transcript|	2.19021	-4.3868	1.66875	-2.62878	0.00856906	0.91753
ENSMUST00000156372.7|ENSMUSG00000040952.16|OTTMUSG00000022935.4|OTTMUST00000055157.2|Rps19-210|Rps19|417|protein_coding|	702.231	0.462535	0.175766	2.63155	0.00849976	0.91753
ENSMUST00000003468.9|ENSMUSG00000003378.9|OTTMUSG00000058241.2|OTTMUST00000143045.1|Grik5-201|Grik5|3763|protein_coding|	816.728	0.293044	0.111229	2.63459	0.008424	0.91753
ENSMUST00000191126.6|ENSMUSG00000049643.15|OTTMUSG00000046071.3|OTTMUST00000120299.2|2310022A10Rik-208|2310022A10Rik|690|protein_coding|	9.03024	4.85553	1.84617	2.63006	0.00853701	0.91753
ENSMUST00000205397.1|ENSMUSG00000051113.9|OTTMUSG00000058328.4|OTTMUST00000143224.2|Fam71e1-203|Fam71e1|237|processed_transcript|	33.4443	2.01028	0.76242	2.6367	0.00837156	0.91753
ENSMUST00000207934.1|ENSMUSG00000108883.1|OTTMUSG00000059833.1|OTTMUST00000146620.1|Gm44623-201|Gm44623|434|antisense|	95.2275	-0.568149	0.216034	-2.62991	0.0085408	0.91753
ENSMUST00000214145.1|ENSMUSG00000078451.5|OTTMUSG00000063446.1|OTTMUST00000154577.1|Ppil6-202|Ppil6|516|protein_coding|	30.0609	1.29158	0.48992	2.63631	0.00838143	0.91753
ENSMUST00000057623.13|ENSMUSG00000062075.13|OTTMUSG00000031736.2|OTTMUST00000078602.2|Lmnb2-201|Lmnb2|3531|protein_coding|	9.10674	6.24554	2.37465	2.63009	0.00853632	0.91753
ENSMUST00000214248.1|ENSMUSG00000020038.10|OTTMUSG00000063559.1|OTTMUST00000154802.1|Cry1-202|Cry1|406|retained_intron|	12.5101	-6.31216	2.39592	-2.63455	0.00842501	0.91753
ENSMUST00000219079.1|ENSMUSG00000097331.2|OTTMUSG00000064762.1|OTTMUST00000157700.1|F420014N23Rik-202|F420014N23Rik|659|lincRNA|	3.43898	-3.83309	1.45761	-2.62972	0.00854562	0.91753
ENSMUST00000153041.2|ENSMUSG00000047284.14|OTTMUSG00000006032.6|OTTMUST00000013560.2|Neurl4-207|Neurl4|752|retained_intron|	13.8915	-3.36475	1.27797	-2.63288	0.0084664	0.91753
ENSMUST00000110294.1|ENSMUSG00000042507.15|OTTMUSG00000017439.2|OTTMUST00000042302.1|Elmsan1-202|Elmsan1|7156|protein_coding|	11.3558	-1.40963	0.535262	-2.63354	0.00845008	0.91753
ENSMUST00000237317.1|ENSMUSG00000024940.11|OTTMUSG00000074436.2|OTTMUST00000180636.1|Ltbp3-211|Ltbp3|3857|retained_intron|	14.5836	-1.21036	0.460201	-2.63006	0.00853694	0.91753
ENSMUST00000163235.1|ENSMUSG00000029862.16|OTTMUSG00000036880.4|OTTMUST00000094746.1|Clcn1-203|Clcn1|417|nonsense_mediated_decay|	3.71017	-5.16541	1.96768	-2.62512	0.00866176	0.91967
ENSMUST00000219951.1|ENSMUSG00000035206.10|OTTMUSG00000065039.1|OTTMUST00000158460.1|Sppl2b-210|Sppl2b|718|protein_coding|	7.70573	6.4995	2.47548	2.62555	0.00865085	0.91967
ENSMUST00000126323.1|ENSMUSG00000054708.17|OTTMUSG00000030488.4|OTTMUST00000075531.2|Ankrd24-205|Ankrd24|618|protein_coding|	3.2035	5.12449	1.95102	2.62657	0.00862511	0.91967
ENSMUST00000041218.5|ENSMUSG00000038208.13|OTTMUSG00000002715.1|OTTMUST00000005379.1|Pgap3-201|Pgap3|2028|processed_transcript|	27.3575	1.07982	0.411202	2.626	0.00863938	0.91967
ENSMUST00000233139.1|ENSMUSG00000037089.11|OTTMUSG00000068939.3|OTTMUST00000174492.1|Slc35b2-208|Slc35b2|376|processed_transcript|	8.9375	5.73466	2.18582	2.62358	0.00870117	0.922352
ENSMUST00000026439.13|ENSMUSG00000025374.13|OTTMUSG00000035847.3|OTTMUST00000091839.1|Nabp2-201|Nabp2|1130|protein_coding|	277.333	0.544037	0.20747	2.62224	0.00873532	0.922971
ENSMUST00000090827.11|ENSMUSG00000038208.13|OTTMUSG00000002715.1|OTTMUST00000005378.1|Pgap3-202|Pgap3|2419|protein_coding|	30.9064	-0.785616	0.299582	-2.62238	0.00873187	0.922971
ENSMUST00000196188.4|ENSMUSG00000062908.12|OTTMUSG00000031346.4|OTTMUST00000132315.1|Acadm-207|Acadm|323|retained_intron|	122.61	-0.788021	0.300583	-2.62164	0.00875078	0.922994
ENSMUST00000146972.2|ENSMUSG00000031848.15|OTTMUSG00000029897.3|OTTMUST00000149973.1|Lsm4-202|Lsm4|365|protein_coding|	15.4545	6.18158	2.35857	2.6209	0.00876968	0.922994
ENSMUST00000199529.4|ENSMUSG00000032480.17|OTTMUSG00000034137.6|OTTMUST00000086419.1|Dhx30-219|Dhx30|4373|protein_coding|	21.2018	-2.10612	0.803683	-2.62058	0.00877802	0.922994
ENSMUST00000134398.2|ENSMUSG00000038695.13|OTTMUSG00000029006.4|OTTMUST00000144522.1|Josd2-211|Josd2|563|protein_coding|	3.92499	4.97021	1.89725	2.61969	0.00880107	0.923928
ENSMUST00000138366.1|ENSMUSG00000050105.5|OTTMUSG00000010607.1|OTTMUST00000024783.1|Grrp1-202|Grrp1|602|processed_transcript|	8.62806	6.3626	2.42971	2.61866	0.00882749	0.925212
ENSMUST00000174394.1|ENSMUSG00000038518.15|OTTMUSG00000037582.2|OTTMUST00000096887.1|Jarid2-214|Jarid2|428|processed_transcript|	3.28569	-5.0111	1.91463	-2.61727	0.00886364	0.926571
ENSMUST00000229282.1|ENSMUSG00000003352.14|OTTMUSG00000070930.1|OTTMUST00000171471.1|Cacnb3-204|Cacnb3|376|processed_transcript|	3.26277	-4.93229	1.88466	-2.61707	0.00886889	0.926571
ENSMUST00000149479.7|ENSMUSG00000027889.17|OTTMUSG00000007186.6|OTTMUST00000016585.2|Ampd2-209|Ampd2|697|retained_intron|	12.892	-1.46525	0.56023	-2.61544	0.00891139	0.928037
ENSMUST00000037843.6|ENSMUSG00000039568.6|OTTMUSG00000027574.2|OTTMUST00000068274.1|Ubald1-201|Ubald1|1851|protein_coding|	759.178	0.177373	0.067808	2.61581	0.00890164	0.928037
ENSMUST00000015920.11|ENSMUSG00000015776.12|OTTMUSG00000011738.2|OTTMUST00000027510.1|Med22-201|Med22|973|protein_coding|	174.133	0.364872	0.139548	2.61467	0.00893145	0.928643
ENSMUST00000138139.1|ENSMUSG00000029528.19|OTTMUSG00000014676.5|OTTMUST00000034859.1|Pxn-208|Pxn|772|retained_intron|	6.50139	2.40079	0.918729	2.61316	0.00897091	0.92978
ENSMUST00000117133.1|ENSMUSG00000082120.1|OTTMUSG00000025696.1|OTTMUST00000063273.1|Gm15720-201|Gm15720|282|processed_pseudogene|	106.794	0.877701	0.335823	2.61358	0.00895993	0.92978
ENSMUST00000131916.1|ENSMUSG00000001741.12|OTTMUSG00000027337.5|OTTMUST00000067595.1|Il16-202|Il16|532|protein_coding|	40.1403	0.800681	0.306469	2.6126	0.00898557	0.929821
ENSMUST00000172820.1|ENSMUSG00000001666.8|OTTMUSG00000037564.2|OTTMUST00000096834.2|Ddt-202|Ddt|574|protein_coding|	168.56	-1.00208	0.383643	-2.61201	0.00900103	0.929945
ENSMUST00000185807.1|ENSMUSG00000026153.15|OTTMUSG00000046269.2|OTTMUST00000120624.2|Fam135a-203|Fam135a|483|protein_coding|	7.40348	-6.95546	2.6642	-2.61071	0.00903538	0.930653
ENSMUST00000165613.8|ENSMUSG00000038500.15|OTTMUSG00000037219.3|OTTMUST00000095981.2|Prr3-202|Prr3|767|protein_coding|	27.7876	-1.19489	0.457694	-2.61067	0.00903643	0.930653
ENSMUST00000199985.1|ENSMUSG00000032479.15|OTTMUSG00000035845.5|OTTMUST00000132001.1|Map4-216|Map4|754|protein_coding|	12.0482	-2.84655	1.09061	-2.61005	0.00905294	0.930882
ENSMUST00000189941.1|ENSMUSG00000100862.1|OTTMUSG00000046320.1|OTTMUST00000120740.1|Gm10925-201|Gm10925|678|unprocessed_pseudogene|	45245.5	0.734174	0.281568	2.60744	0.00912209	0.936515
ENSMUST00000207109.1|ENSMUSG00000039382.12|OTTMUSG00000017803.13|OTTMUST00000145680.1|Wdr45-217|Wdr45|955|protein_coding|	19.3847	4.03396	1.54806	2.60582	0.00916554	0.939496
ENSMUST00000220559.1|ENSMUSG00000004789.10|OTTMUSG00000067247.4|OTTMUST00000162989.1|Dlst-202|Dlst|600|retained_intron|	15.2424	-2.06655	0.793571	-2.60411	0.00921124	0.941773
ENSMUST00000234915.1|ENSMUSG00000039183.6|OTTMUSG00000073163.5|OTTMUST00000177173.1|Nubp2-212|Nubp2|649|retained_intron|	9.8579	1.95495	0.750773	2.60391	0.00921664	0.941773
ENSMUST00000185145.7|ENSMUSG00000056394.17|OTTMUSG00000030683.4|OTTMUST00000117791.2|Lig1-212|Lig1|1053|protein_coding|	5.98418	-5.26217	2.02155	-2.60303	0.00924027	0.94271
ENSMUST00000166291.7|ENSMUSG00000090553.8|OTTMUSG00000035312.3|OTTMUST00000090100.1|Snrpe-203|Snrpe|360|protein_coding|	7.91297	7.00689	2.6941	2.60083	0.00929981	0.944351
ENSMUST00000086564.10|ENSMUSG00000041890.17|OTTMUSG00000014548.4|OTTMUST00000034589.1|Git2-202|Git2|2984|protein_coding|	63.0675	0.812511	0.31228	2.60186	0.00927184	0.944351
ENSMUST00000041407.6|ENSMUSG00000036169.6|OTTMUSG00000065797.1|OTTMUST00000160105.1|Sostdc1-201|Sostdc1|1781|protein_coding|	87.2865	-1.99031	0.765215	-2.60099	0.00929564	0.944351
ENSMUST00000191061.1|ENSMUSG00000041859.10|OTTMUSG00000048358.1|OTTMUST00000124006.1|Mcm3-205|Mcm3|607|retained_intron|	7.07977	-6.32008	2.43112	-2.59966	0.0093317	0.944646
ENSMUST00000177786.7|ENSMUSG00000096574.7|OTTMUSG00000036285.1|OTTMUST00000093138.1|Gm2956-201|Gm2956|1955|protein_coding|	12.0439	2.58941	0.996039	2.5997	0.00933045	0.944646
ENSMUST00000185238.1|ENSMUSG00000100558.1|OTTMUSG00000045154.1|OTTMUST00000118657.1|1700025F24Rik-201|1700025F24Rik|894|lincRNA|	8.02312	1.65082	0.635341	2.59831	0.00936827	0.945412
ENSMUST00000233224.1|ENSMUSG00000032796.8|OTTMUSG00000072556.1|OTTMUST00000175573.1|Lama1-202|Lama1|565|processed_transcript|	2.60572	4.99891	1.92353	2.59882	0.00935452	0.945412
ENSMUST00000186539.1|ENSMUSG00000026442.14|OTTMUSG00000049394.4|OTTMUST00000126068.1|Nfasc-206|Nfasc|750|retained_intron|	25.7755	-1.43938	0.554135	-2.59752	0.00938988	0.946128
ENSMUST00000150857.7|ENSMUSG00000006127.9|OTTMUSG00000006214.2|OTTMUST00000014030.2|Inpp5k-207|Inpp5k|2571|nonsense_mediated_decay|	122.801	0.53161	0.204807	2.59566	0.00944093	0.94834
ENSMUST00000177822.1|ENSMUSG00000037544.14|OTTMUSG00000042413.4|OTTMUST00000111822.1|Dlgap5-203|Dlgap5|727|protein_coding|	3.53846	3.17142	1.22166	2.596	0.00943165	0.94834
ENSMUST00000114936.7|ENSMUSG00000031105.16|OTTMUSG00000017567.4|OTTMUST00000042698.2|Slc25a14-202|Slc25a14|1582|protein_coding|	21.7604	-4.68507	1.80565	-2.59467	0.00946828	0.949624
ENSMUST00000148786.1|ENSMUSG00000036890.13|OTTMUSG00000012356.2|OTTMUST00000029428.1|Gtdc1-212|Gtdc1|547|processed_transcript|	5.14682	-5.98501	2.30929	-2.59171	0.00955014	0.951242
ENSMUST00000209351.1|ENSMUSG00000062044.16|OTTMUSG00000029694.4|OTTMUST00000073679.1|Lmtk3-203|Lmtk3|877|nonsense_mediated_decay|	5.04704	4.85851	1.87483	2.59145	0.00955736	0.951242
ENSMUST00000207757.1|ENSMUSG00000043831.12|OTTMUSG00000059479.1|OTTMUST00000145938.1|Lysmd4-203|Lysmd4|631|protein_coding|	5.15947	5.95803	2.29858	2.59205	0.00954063	0.951242
ENSMUST00000227538.1|ENSMUSG00000053205.9|OTTMUSG00000069502.1|OTTMUST00000168050.1|Styx-206|Styx|385|retained_intron|	9.34005	-5.43578	2.09687	-2.59233	0.00953282	0.951242
ENSMUST00000113027.7|ENSMUSG00000031438.11|OTTMUSG00000018735.2|OTTMUST00000045072.2|Rnf128-202|Rnf128|2641|protein_coding|	22.7988	5.60223	2.1601	2.5935	0.00950043	0.951242
ENSMUST00000084319.10|ENSMUSG00000006392.16|OTTMUSG00000008773.2|OTTMUST00000019929.1|Med8-203|Med8|1134|protein_coding|	84.8867	-2.08405	0.804874	-2.58929	0.00961749	0.954333
ENSMUST00000211798.1|ENSMUSG00000061079.14|OTTMUSG00000060169.1|OTTMUST00000147275.1|Zfp143-205|Zfp143|2631|protein_coding|	30.6901	-1.0952	0.422973	-2.58928	0.00961769	0.954333
ENSMUST00000151312.1|ENSMUSG00000007570.16|OTTMUSG00000023386.5|OTTMUST00000059357.1|Fance-212|Fance|770|retained_intron|	11.5021	-1.43785	0.555788	-2.58705	0.00968006	0.959062
ENSMUST00000124637.1|ENSMUSG00000032812.18|OTTMUSG00000026043.9|OTTMUST00000064386.3|Arap1-205|Arap1|882|retained_intron|	11.5964	3.23865	1.25286	2.585	0.00973791	0.962818
ENSMUST00000047104.14|ENSMUSG00000023484.14|OTTMUSG00000070947.2|OTTMUST00000171533.1|Prph-202|Prph|1863|protein_coding|	2.72017	-5.33159	2.06278	-2.58466	0.00974751	0.962818
ENSMUST00000220873.1|ENSMUSG00000028389.12|OTTMUSG00000000308.5|OTTMUST00000000790.2|Zfp37-204|Zfp37|1985|protein_coding|	16.7711	5.78776	2.24101	2.58265	0.00980442	0.964057
ENSMUST00000102740.7|ENSMUSG00000028568.16|OTTMUSG00000008248.2|OTTMUST00000018759.1|Btf3l4-202|Btf3l4|624|protein_coding|	233.587	0.525584	0.203478	2.583	0.00979442	0.964057
ENSMUST00000228219.1|ENSMUSG00000115031.1|OTTMUSG00000069280.1|OTTMUST00000167559.1|Gm49051-201|Gm49051|270|processed_pseudogene|	75.4478	-5.9901	2.31896	-2.58309	0.00979186	0.964057
ENSMUST00000077693.9|ENSMUSG00000029145.12|OTTMUSG00000022484.6|OTTMUST00000053806.1|Eif2b4-201|Eif2b4|2025|protein_coding|	3.36272	-4.82208	1.86776	-2.58175	0.00983017	0.965133
ENSMUST00000118290.2|ENSMUSG00000083718.2|OTTMUSG00000029928.2|OTTMUST00000074255.2|Ccnb2-ps-201|Ccnb2-ps|623|transcribed_processed_pseudogene|	8.52694	2.88745	1.11927	2.57976	0.00988676	0.969229
ENSMUST00000123167.1|ENSMUSG00000028958.15|OTTMUSG00000024198.7|OTTMUST00000059219.3|Tmub1-204|Tmub1|445|protein_coding|	7.48268	-6.85501	2.65929	-2.57776	0.00994418	0.971129
ENSMUST00000130930.1|ENSMUSG00000038215.15|OTTMUSG00000032837.4|OTTMUST00000081794.2|Cep44-205|Cep44|800|protein_coding|	2.56391	-5.23371	2.03062	-2.57739	0.0099549	0.971129
ENSMUST00000222874.1|ENSMUSG00000021290.6|OTTMUSG00000066402.1|OTTMUST00000161331.1|Atp5mpl-203|Atp5mpl|612|protein_coding|	9.08186	2.43216	0.943789	2.57702	0.00996572	0.971129
ENSMUST00000233245.1|ENSMUSG00000024053.11|OTTMUSG00000072622.1|OTTMUST00000175799.1|Emilin2-206|Emilin2|3883|protein_coding|	5.19449	4.40299	1.70847	2.57716	0.00996169	0.971129
ENSMUST00000208390.1|ENSMUSG00000055150.15|OTTMUSG00000060070.2|OTTMUST00000147046.1|Zfp78-206|Zfp78|2965|protein_coding|	6.13956	3.86172	1.49924	2.57578	0.0100014	0.973153
ENSMUST00000071523.4|ENSMUSG00000086583.3|OTTMUSG00000022843.2|OTTMUST00000054913.1|Gm15500-201|Gm15500|894|transcribed_processed_pseudogene|	3152.56	0.272472	0.105814	2.575	0.0100239	0.97389
ENSMUST00000179760.1|ENSMUSG00000095562.8|OTTMUSG00000074798.2|-|Erdr1-202|Erdr1|483|lincRNA|	99.2088	1.30599	0.50741	2.57384	0.0100576	0.97571
ENSMUST00000237279.1|ENSMUSG00000062526.4|OTTMUSG00000074408.2|OTTMUST00000180577.1|Mppe1-203|Mppe1|2046|retained_intron|	4.70188	-4.56647	1.77563	-2.57174	0.0101189	0.980199
ENSMUST00000111333.1|ENSMUSG00000075040.9|OTTMUSG00000014301.3|OTTMUST00000078472.1|Zfp408-202|Zfp408|3740|protein_coding|	12.1694	3.22586	1.25469	2.57104	0.0101393	0.980709
ENSMUST00000215820.1|ENSMUSG00000031928.15|OTTMUSG00000031684.4|OTTMUST00000152742.1|Mre11a-206|Mre11a|274|protein_coding|	7.67808	-6.3571	2.47344	-2.57014	0.0101656	0.981805
ENSMUST00000156606.7|ENSMUSG00000031816.15|OTTMUSG00000027534.6|OTTMUST00000068171.1|Mthfsd-215|Mthfsd|736|retained_intron|	5.50077	4.77989	1.86019	2.56957	0.0101823	0.981964
ENSMUST00000133734.7|ENSMUSG00000041997.16|OTTMUSG00000013119.3|OTTMUST00000031714.1|Tlk1-204|Tlk1|521|processed_transcript|	6.53593	-6.14601	2.3937	-2.56757	0.0102413	0.982271
ENSMUST00000119916.1|ENSMUSG00000029196.9|OTTMUSG00000028005.1|OTTMUST00000069353.1|Tada2b-202|Tada2b|1321|protein_coding|	12.7728	-5.78006	2.25038	-2.56848	0.0102146	0.982271
ENSMUST00000231097.1|ENSMUSG00000021500.17|OTTMUSG00000068270.3|OTTMUST00000172646.1|Ddx46-205|Ddx46|432|protein_coding|	8.85725	6.14894	2.39499	2.56742	0.0102458	0.982271
ENSMUST00000133953.1|ENSMUSG00000024925.11|OTTMUSG00000020425.5|OTTMUST00000085870.1|Rnaseh2c-203|Rnaseh2c|271|retained_intron|	275.328	-0.47641	0.185545	-2.56763	0.0102397	0.982271
ENSMUST00000106310.8|ENSMUSG00000032998.16|OTTMUSG00000009437.5|OTTMUST00000021489.1|Foxj3-202|Foxj3|4660|protein_coding|	85.1575	0.686549	0.267605	2.56553	0.0103018	0.983305
ENSMUST00000055128.11|ENSMUSG00000046985.11|OTTMUSG00000053809.4|OTTMUST00000133938.4|Tapt1-201|Tapt1|3513|protein_coding|	135.914	-0.515291	0.200812	-2.56604	0.0102867	0.983305
ENSMUST00000142217.1|ENSMUSG00000040850.17|OTTMUSG00000005356.2|OTTMUST00000011946.1|Psme4-204|Psme4|579|processed_transcript|	36.6786	-1.19032	0.463946	-2.56564	0.0102985	0.983305
ENSMUST00000108302.7|ENSMUSG00000049225.14|OTTMUSG00000004573.2|OTTMUST00000062930.1|Pdp1-206|Pdp1|2525|protein_coding|	22.145	-7.97124	3.11256	-2.56099	0.0104375	0.985802
ENSMUST00000137412.7|ENSMUSG00000028910.12|OTTMUSG00000009566.3|OTTMUST00000021927.1|Mecr-206|Mecr|532|processed_transcript|	15.9101	7.54037	2.94289	2.56223	0.0104001	0.985802
ENSMUST00000202622.3|ENSMUSG00000040731.13|OTTMUSG00000055761.1|OTTMUST00000137997.1|Eif4h-205|Eif4h|2726|protein_coding|	593.285	0.276471	0.107868	2.56305	0.0103756	0.985802
ENSMUST00000144682.1|ENSMUSG00000031824.15|OTTMUSG00000023422.4|OTTMUST00000056917.1|6430548M08Rik-206|6430548M08Rik|590|processed_transcript|	31.2937	-4.77572	1.86479	-2.561	0.0104372	0.985802
ENSMUST00000165252.2|ENSMUSG00000063543.5|OTTMUSG00000063006.1|OTTMUST00000153359.1|Gm5616-201|Gm5616|384|processed_pseudogene|	14.8338	-7.51921	2.93531	-2.56164	0.010418	0.985802
ENSMUST00000215822.1|ENSMUSG00000035769.9|OTTMUSG00000062988.1|OTTMUST00000153308.1|Xylb-204|Xylb|3134|nonsense_mediated_decay|	9.81046	1.80648	0.705487	2.56061	0.010449	0.985802
ENSMUST00000006750.7|ENSMUSG00000006575.14|OTTMUSG00000002785.3|OTTMUST00000005594.2|Rundc3a-201|Rundc3a|2046|protein_coding|	999.76	0.265806	0.103774	2.5614	0.0104252	0.985802
ENSMUST00000022124.9|ENSMUSG00000021624.9|OTTMUSG00000035367.1|OTTMUST00000090359.1|Cd180-201|Cd180|2650|protein_coding|	34.5925	0.62927	0.245503	2.56319	0.0103715	0.985802
ENSMUST00000114533.8|ENSMUSG00000029141.16|OTTMUSG00000028249.4|-|Slc4a1ap-201|Slc4a1ap|2424|protein_coding|	123.485	0.707491	0.276582	2.55798	0.0105282	0.986708
ENSMUST00000198966.4|ENSMUSG00000045438.12|OTTMUSG00000023069.3|OTTMUST00000135697.1|Cox19-207|Cox19|475|protein_coding|	4.86381	-6.29908	2.46202	-2.5585	0.0105126	0.986708
ENSMUST00000120213.8|ENSMUSG00000031667.16|OTTMUSG00000031747.5|OTTMUST00000078644.2|Aktip-202|Aktip|2200|protein_coding|	10.4989	-7.22388	2.8224	-2.55949	0.0104827	0.986708
ENSMUST00000219152.1|ENSMUSG00000055862.7|OTTMUSG00000065008.1|OTTMUST00000158346.1|Izumo4-208|Izumo4|472|retained_intron|	76.0785	0.692908	0.270902	2.55778	0.0105343	0.986708
ENSMUST00000129516.1|ENSMUSG00000001964.14|OTTMUSG00000017684.5|OTTMUST00000046865.1|Emd-205|Emd|614|processed_transcript|	8.43945	-1.43173	0.559484	-2.55902	0.0104968	0.986708
ENSMUST00000072554.12|ENSMUSG00000059939.13|OTTMUSG00000011081.1|OTTMUST00000025920.1|9430015G10Rik-201|9430015G10Rik|2528|protein_coding|	36.1369	1.16167	0.454714	2.55473	0.0106269	0.986879
ENSMUST00000196021.1|ENSMUSG00000029389.17|OTTMUSG00000024380.2|OTTMUST00000136056.1|Ddx55-207|Ddx55|1430|retained_intron|	8.65186	-1.8729	0.732464	-2.55699	0.0105584	0.986879
ENSMUST00000201867.1|ENSMUSG00000029684.14|OTTMUSG00000037666.2|OTTMUST00000138510.1|Wasl-204|Wasl|1411|retained_intron|	6.13718	-1.89182	0.740182	-2.55589	0.0105917	0.986879
ENSMUST00000168921.1|ENSMUSG00000025245.14|OTTMUSG00000035821.4|OTTMUST00000091775.1|Lztfl1-208|Lztfl1|739|protein_coding|	136.105	-0.581562	0.227619	-2.55498	0.0106193	0.986879
ENSMUST00000148305.1|ENSMUSG00000063889.16|OTTMUSG00000033204.5|OTTMUST00000083139.1|Crem-225|Crem|598|nonsense_mediated_decay|	13.5053	5.64791	2.2104	2.55515	0.0106142	0.986879
ENSMUST00000138149.1|ENSMUSG00000073125.10|OTTMUSG00000017657.3|OTTMUST00000043512.1|Xlr3b-203|Xlr3b|2384|retained_intron|	13.4446	-2.79614	1.09437	-2.55502	0.0106182	0.986879
ENSMUST00000223899.1|ENSMUSG00000084925.8|OTTMUSG00000025217.2|OTTMUST00000166244.1|1810062O18Rik-206|1810062O18Rik|458|antisense|	7.46313	-6.17162	2.41808	-2.55228	0.010702	0.992436
ENSMUST00000106003.1|ENSMUSG00000025508.13|OTTMUSG00000024569.2|OTTMUST00000060341.2|Rplp2-202|Rplp2|449|protein_coding|	643.878	0.625433	0.24511	2.55165	0.0107215	0.992832
ENSMUST00000114239.8|ENSMUSG00000022876.18|OTTMUSG00000023564.12|OTTMUST00000057526.3|Samsn1-201|Samsn1|1890|protein_coding|	19.8999	1.01597	0.398245	2.55113	0.0107375	0.99291
ENSMUST00000155343.1|ENSMUSG00000037965.14|OTTMUSG00000026400.10|OTTMUST00000065394.1|Zc3h7a-218|Zc3h7a|549|retained_intron|	3.37592	-4.9532	1.94291	-2.54937	0.0107916	0.995089
ENSMUST00000223859.1|ENSMUSG00000013236.17|OTTMUSG00000014929.4|OTTMUST00000166403.1|Ptprs-211|Ptprs|5588|protein_coding|	162.798	-0.850394	0.333519	-2.54976	0.0107796	0.995089
ENSMUST00000161408.1|ENSMUSG00000032131.16|OTTMUSG00000029282.2|OTTMUST00000072565.1|Abcg4-209|Abcg4|678|protein_coding|	3.37173	-4.80863	1.88673	-2.54865	0.0108141	0.99575
ENSMUST00000106356.1|ENSMUSG00000042675.15|OTTMUSG00000022962.3|OTTMUST00000055253.1|Ypel3-202|Ypel3|785|protein_coding|	788.912	0.228194	0.0895982	2.54686	0.0108696	0.999451
ENSMUST00000162897.1|ENSMUSG00000051951.5|OTTMUSG00000026353.2|OTTMUST00000086625.1|Xkr4-203|Xkr4|4153|processed_transcript|	99.6352	-0.19797	0.286734	-0.69043	0.489924	1
ENSMUST00000159265.1|ENSMUSG00000051951.5|OTTMUSG00000026353.2|OTTMUST00000086624.1|Xkr4-202|Xkr4|2989|processed_transcript|	60.9208	-0.412752	0.339917	-1.21427	0.224643	1
ENSMUST00000070533.4|ENSMUSG00000051951.5|OTTMUSG00000026353.2|OTTMUST00000065166.1|Xkr4-201|Xkr4|3634|protein_coding|	29.266	-0.0947851	0.374578	-0.253045	0.800233	1
ENSMUST00000195166.1|ENSMUSG00000103161.1|OTTMUSG00000049927.1|OTTMUST00000127098.1|Gm38148-201|Gm38148|3012|TEC|	3.34166	-0.640864	0.872008	-0.734929	0.462383	1
ENSMUST00000192692.1|ENSMUSG00000102331.1|OTTMUSG00000049924.1|OTTMUST00000127092.1|Gm19938-201|Gm19938|3259|sense_intronic|	28.3468	-0.245428	0.43879	-0.559328	0.575938	1
ENSMUST00000193244.1|ENSMUSG00000102348.1|OTTMUSG00000049922.1|OTTMUST00000127090.1|Gm10568-201|Gm10568|1634|TEC|	2.55745	0.104737	1.27157	0.0823682	0.934354	1
ENSMUST00000192427.1|ENSMUSG00000102343.1|OTTMUSG00000049934.1|OTTMUST00000127108.1|Gm37381-201|Gm37381|899|lincRNA|	11.7252	-0.30378	0.5563	-0.546073	0.585016	1
ENSMUST00000027035.9|ENSMUSG00000025902.13|OTTMUSG00000050014.7|OTTMUST00000127245.2|Sox17-201|Sox17|3127|protein_coding|	18.4886	0.0413281	0.419124	0.0986059	0.921451	1
ENSMUST00000195555.1|ENSMUSG00000025902.13|OTTMUSG00000050014.7|OTTMUST00000127249.1|Sox17-208|Sox17|1977|protein_coding|	5.21404	1.67637	1.14366	1.46579	0.142706	1
ENSMUST00000192505.1|ENSMUSG00000025902.13|OTTMUSG00000050014.7|OTTMUST00000127268.1|Sox17-205|Sox17|1148|retained_intron|	5.95866	0.63009	0.618466	1.01879	0.3083	1
ENSMUST00000195771.1|ENSMUSG00000104328.1|OTTMUSG00000050028.1|OTTMUST00000127280.1|Gm37323-201|Gm37323|2773|lincRNA|	2.6065	-0.900464	0.924785	-0.973701	0.330205	1
ENSMUST00000193658.1|ENSMUSG00000103922.1|OTTMUSG00000050042.1|OTTMUST00000127307.1|Gm6123-201|Gm6123|1069|processed_pseudogene|	2.66219	0.528646	1.61364	0.327611	0.743206	1
ENSMUST00000130201.7|ENSMUSG00000033845.13|OTTMUSG00000029329.3|OTTMUST00000072660.1|Mrpl15-203|Mrpl15|1894|protein_coding|	2.20932	0.549167	1.99959	0.274641	0.783592	1
ENSMUST00000156816.6|ENSMUSG00000033845.13|OTTMUSG00000029329.3|OTTMUST00000072659.1|Mrpl15-206|Mrpl15|4203|protein_coding|	11.1353	-0.23261	0.430588	-0.540215	0.589049	1
ENSMUST00000045689.13|ENSMUSG00000033845.13|OTTMUSG00000029329.3|OTTMUST00000072661.1|Mrpl15-201|Mrpl15|497|nonsense_mediated_decay|	201.641	-0.0305344	0.252176	-0.121084	0.903625	1
ENSMUST00000115538.4|ENSMUSG00000033845.13|OTTMUSG00000029329.3|OTTMUST00000072664.1|Mrpl15-202|Mrpl15|910|processed_transcript|	380.742	0.139964	0.155019	0.902884	0.366587	1
ENSMUST00000192286.1|ENSMUSG00000033845.13|OTTMUSG00000029329.3|OTTMUST00000127355.1|Mrpl15-207|Mrpl15|4600|retained_intron|	12.8827	-0.52489	0.436484	-1.20254	0.229153	1
ENSMUST00000146665.2|ENSMUSG00000033845.13|OTTMUSG00000029329.3|OTTMUST00000072662.2|Mrpl15-205|Mrpl15|1569|protein_coding|	31.8257	0.098183	0.380834	0.257811	0.796553	1
ENSMUST00000195445.1|ENSMUSG00000102275.1|OTTMUSG00000050076.1|OTTMUST00000127357.1|Gm37144-201|Gm37144|1150|TEC|	5265.09	-0.182738	0.420586	-0.434484	0.663937	1
ENSMUST00000134384.7|ENSMUSG00000025903.14|OTTMUSG00000021562.4|OTTMUST00000051163.2|Lypla1-205|Lypla1|1136|nonsense_mediated_decay|	2.94285	-0.555548	1.22551	-0.453321	0.650318	1
ENSMUST00000027036.10|ENSMUSG00000025903.14|OTTMUSG00000021562.4|OTTMUST00000051162.1|Lypla1-201|Lypla1|2507|protein_coding|	262.832	-0.1597	0.14015	-1.13949	0.254498	1
ENSMUST00000115529.7|ENSMUSG00000025903.14|OTTMUSG00000021562.4|OTTMUST00000051169.1|Lypla1-202|Lypla1|930|protein_coding|	2.74519	1.52922	3.59685	0.425154	0.670725	1
ENSMUST00000141278.1|ENSMUSG00000025903.14|OTTMUSG00000021562.4|OTTMUST00000051165.1|Lypla1-207|Lypla1|4456|retained_intron|	7.35599	-0.549017	0.54086	-1.01508	0.310067	1
ENSMUST00000081551.13|ENSMUSG00000033813.15|OTTMUSG00000042348.1|OTTMUST00000111602.1|Tcea1-201|Tcea1|2547|protein_coding|	940.045	0.0288199	0.083475	0.345252	0.729905	1
ENSMUST00000165720.2|ENSMUSG00000033813.15|OTTMUSG00000042348.1|OTTMUST00000111603.1|Tcea1-202|Tcea1|2854|protein_coding|	21.1449	-0.591675	0.778965	-0.759566	0.447514	1
ENSMUST00000194052.1|ENSMUSG00000103280.1|OTTMUSG00000050140.1|OTTMUST00000127484.1|Gm37277-201|Gm37277|1111|TEC|	27.6844	0.583059	0.301744	1.93229	0.0533231	1
ENSMUST00000002533.14|ENSMUSG00000002459.17|OTTMUSG00000029338.4|OTTMUST00000072687.1|Rgs20-201|Rgs20|1778|protein_coding|	117.048	-0.0955256	0.149228	-0.640132	0.522086	1
ENSMUST00000119256.7|ENSMUSG00000002459.17|OTTMUSG00000029338.4|OTTMUST00000072706.2|Rgs20-203|Rgs20|883|protein_coding|	14.5525	-1.19229	2.08829	-0.570939	0.568041	1
ENSMUST00000156289.1|ENSMUSG00000002459.17|OTTMUSG00000029338.4|OTTMUST00000072707.1|Rgs20-206|Rgs20|1531|retained_intron|	2.90212	0.287172	0.897989	0.319795	0.749124	1
ENSMUST00000168963.1|ENSMUSG00000091305.1|OTTMUSG00000035898.1|OTTMUST00000092054.1|Gm17100-201|Gm17100|272|processed_pseudogene|	4.20025	-0.532582	3.55782	-0.149693	0.881006	1
ENSMUST00000144339.1|ENSMUSG00000085623.1|OTTMUSG00000029344.1|OTTMUST00000072703.1|Gm16041-201|Gm16041|3725|antisense|	4.37652	-0.165087	0.709491	-0.232684	0.816007	1
ENSMUST00000192847.5|ENSMUSG00000033793.12|OTTMUSG00000050145.9|OTTMUST00000127492.1|Atp6v1h-205|Atp6v1h|1662|protein_coding|	2.26634	0.0581113	3.58594	0.0162053	0.987071	1
ENSMUST00000044369.12|ENSMUSG00000033793.12|OTTMUSG00000050145.9|OTTMUST00000127490.4|Atp6v1h-201|Atp6v1h|2049|protein_coding|	180.878	-0.0489742	0.250314	-0.195651	0.844883	1
ENSMUST00000194676.5|ENSMUSG00000033793.12|OTTMUSG00000050145.9|OTTMUST00000127609.1|Atp6v1h-207|Atp6v1h|970|protein_coding|	20.0329	-0.405086	0.506928	-0.7991	0.424233	1
ENSMUST00000194301.5|ENSMUSG00000033793.12|OTTMUSG00000050145.9|OTTMUST00000127495.1|Atp6v1h-206|Atp6v1h|4829|retained_intron|	10.95	0.138252	0.445601	0.31026	0.756363	1
ENSMUST00000192029.5|ENSMUSG00000033793.12|OTTMUSG00000050145.9|OTTMUST00000127610.2|Atp6v1h-202|Atp6v1h|385|protein_coding|	5.84188	5.94106	3.68423	1.61257	0.106839	1
ENSMUST00000192698.2|ENSMUSG00000033793.12|OTTMUSG00000050145.9|OTTMUST00000127529.3|Atp6v1h-204|Atp6v1h|1811|protein_coding|	1458.45	0.00944608	0.130579	0.0723398	0.942332	1
ENSMUST00000192142.1|ENSMUSG00000033793.12|OTTMUSG00000050145.9|OTTMUST00000127528.1|Atp6v1h-203|Atp6v1h|2318|retained_intron|	10.3189	-0.0309075	0.462166	-0.0668753	0.946681	1
ENSMUST00000193241.1|ENSMUSG00000104046.1|OTTMUSG00000050142.1|OTTMUST00000127486.1|Gm37567-201|Gm37567|2279|TEC|	132.57	-0.0704885	0.129288	-0.545206	0.585612	1
ENSMUST00000160777.7|ENSMUSG00000025905.14|OTTMUSG00000034734.3|OTTMUST00000088255.1|Oprk1-204|Oprk1|4675|protein_coding|	3.79157	0.162877	0.727997	0.223733	0.822965	1
ENSMUST00000239100.1|ENSMUSG00000025905.14|OTTMUSG00000034734.3|OTTMUST00000181702.1|Oprk1-206|Oprk1|4675|protein_coding|	3.79157	0.162877	0.727997	0.223733	0.822965	1
ENSMUST00000044180.4|ENSMUSG00000033774.4|OTTMUSG00000050228.1|OTTMUST00000127613.1|Npbwr1-201|Npbwr1|3692|protein_coding|	12.8871	-0.0904547	0.412098	-0.219498	0.826262	1
ENSMUST00000160871.7|ENSMUSG00000025907.14|OTTMUSG00000033467.12|OTTMUST00000084960.2|Rb1cc1-210|Rb1cc1|690|protein_coding|	9.91589	-0.211377	2.05359	-0.102931	0.918018	1
ENSMUST00000027040.12|ENSMUSG00000025907.14|OTTMUSG00000033467.12|OTTMUST00000084091.5|Rb1cc1-201|Rb1cc1|7607|protein_coding|	72.5066	0.205634	0.282005	0.729185	0.465888	1
ENSMUST00000162795.7|ENSMUSG00000025907.14|OTTMUSG00000033467.12|OTTMUST00000084945.2|Rb1cc1-216|Rb1cc1|2712|protein_coding|	49.8971	-0.794715	0.958349	-0.829254	0.40696	1
ENSMUST00000161327.7|ENSMUSG00000025907.14|OTTMUSG00000033467.12|OTTMUST00000084200.2|Rb1cc1-212|Rb1cc1|5707|protein_coding|	173.4	-0.0249509	0.157058	-0.158865	0.873775	1
ENSMUST00000159802.1|ENSMUSG00000025907.14|OTTMUSG00000033467.12|OTTMUST00000084201.1|Rb1cc1-207|Rb1cc1|4136|retained_intron|	2.24871	0.610856	0.925943	0.659712	0.509439	1
ENSMUST00000162257.7|ENSMUSG00000025907.14|OTTMUSG00000033467.12|OTTMUST00000084948.1|Rb1cc1-214|Rb1cc1|2204|nonsense_mediated_decay|	193.875	-0.0529779	0.16317	-0.32468	0.745423	1
ENSMUST00000159206.1|ENSMUSG00000025907.14|OTTMUSG00000033467.12|OTTMUST00000085003.1|Rb1cc1-202|Rb1cc1|519|processed_transcript|	19.3343	-0.685967	0.664563	-1.03221	0.301975	1
ENSMUST00000159661.7|ENSMUSG00000025907.14|OTTMUSG00000033467.12|OTTMUST00000085004.1|Rb1cc1-206|Rb1cc1|875|retained_intron|	23.8114	-0.771304	1.16825	-0.660219	0.509113	1
ENSMUST00000161183.1|ENSMUSG00000025907.14|OTTMUSG00000033467.12|OTTMUST00000085346.1|Rb1cc1-211|Rb1cc1|332|retained_intron|	14.3593	1.42624	1.591	0.896444	0.370015	1
ENSMUST00000159349.1|ENSMUSG00000025907.14|OTTMUSG00000033467.12|OTTMUST00000084215.1|Rb1cc1-203|Rb1cc1|633|retained_intron|	5.0412	-2.78751	1.84841	-1.50806	0.13154	1
ENSMUST00000159530.1|ENSMUSG00000025907.14|OTTMUSG00000033467.12|OTTMUST00000084202.1|Rb1cc1-204|Rb1cc1|898|protein_coding|	43.3029	-0.180821	0.821688	-0.220061	0.825824	1
ENSMUST00000162418.1|ENSMUSG00000025907.14|OTTMUSG00000033467.12|OTTMUST00000084203.1|Rb1cc1-215|Rb1cc1|2150|retained_intron|	17.2897	-0.245397	0.377203	-0.650568	0.515325	1
ENSMUST00000159656.1|ENSMUSG00000025907.14|OTTMUSG00000033467.12|OTTMUST00000084204.1|Rb1cc1-205|Rb1cc1|1599|retained_intron|	214.314	-0.156493	0.27371	-0.571747	0.567493	1
ENSMUST00000191825.1|ENSMUSG00000090031.2|OTTMUSG00000033728.2|OTTMUST00000127624.1|4732440D04Rik-203|4732440D04Rik|5428|antisense|	21.4157	-0.0646194	0.300826	-0.214807	0.829918	1
ENSMUST00000194240.1|ENSMUSG00000103845.1|OTTMUSG00000050243.1|OTTMUST00000127629.1|Gm19026-201|Gm19026|4530|processed_pseudogene|	4.55409	-0.0219326	0.678198	-0.0323395	0.974201	1
ENSMUST00000140079.7|ENSMUSG00000033740.17|OTTMUSG00000024833.6|OTTMUST00000061167.3|St18-208|St18|5892|protein_coding|	4.168	1.74543	1.99757	0.873775	0.382241	1
ENSMUST00000043578.12|ENSMUSG00000033740.17|OTTMUSG00000024833.6|OTTMUST00000061164.2|St18-201|St18|5862|protein_coding|	11.467	-0.284504	0.748901	-0.379896	0.704023	1
ENSMUST00000139756.7|ENSMUSG00000033740.17|OTTMUSG00000024833.6|OTTMUST00000061235.3|St18-206|St18|435|protein_coding|	2.65347	-4.89544	3.69153	-1.32613	0.184797	1
ENSMUST00000131467.7|ENSMUSG00000033740.17|OTTMUSG00000024833.6|OTTMUST00000061236.2|St18-203|St18|585|protein_coding|	2.52466	4.01546	3.08421	1.30194	0.192937	1
ENSMUST00000151281.7|ENSMUSG00000033740.17|OTTMUSG00000024833.6|OTTMUST00000061166.1|St18-212|St18|3533|protein_coding|	2.95778	1.07808	2.34455	0.459822	0.645644	1
ENSMUST00000163727.3|ENSMUSG00000033740.17|OTTMUSG00000024833.6|-|St18-213|St18|5604|protein_coding|	117.185	0.0299817	0.157308	0.190592	0.848845	1
ENSMUST00000132207.1|ENSMUSG00000033740.17|OTTMUSG00000024833.6|OTTMUST00000061240.2|St18-205|St18|684|nonsense_mediated_decay|	2.62035	-1.43458	3.43285	-0.417899	0.676021	1
ENSMUST00000130338.1|ENSMUSG00000033740.17|OTTMUSG00000024833.6|OTTMUST00000061243.2|St18-202|St18|720|protein_coding|	13.1024	1.04345	1.97445	0.528477	0.597168	1
ENSMUST00000195780.2|ENSMUSG00000103329.2|OTTMUSG00000054318.1|OTTMUST00000134772.1|Gm42492-201|Gm42492|2915|TEC|	11.3903	0.234173	0.408404	0.573387	0.566383	1
ENSMUST00000194605.1|ENSMUSG00000102135.1|OTTMUSG00000050281.1|OTTMUST00000127703.1|Gm37108-201|Gm37108|626|processed_pseudogene|	5.3968	0.0389973	1.08049	0.0360923	0.971209	1
ENSMUST00000061280.16|ENSMUSG00000051285.17|OTTMUSG00000043373.5|OTTMUST00000113805.2|Pcmtd1-201|Pcmtd1|5232|protein_coding|	402.943	0.0472805	0.120087	0.39372	0.693788	1
ENSMUST00000182306.1|ENSMUSG00000051285.17|OTTMUSG00000043373.5|OTTMUST00000113808.1|Pcmtd1-203|Pcmtd1|419|processed_transcript|	5.75451	0.380251	2.33143	0.163098	0.870441	1
ENSMUST00000182823.1|ENSMUSG00000051285.17|OTTMUSG00000043373.5|OTTMUST00000113814.2|Pcmtd1-206|Pcmtd1|2659|processed_transcript|	189.492	0.127166	0.275359	0.46182	0.64421	1
ENSMUST00000182388.7|ENSMUSG00000051285.17|OTTMUSG00000043373.5|OTTMUST00000113815.1|Pcmtd1-204|Pcmtd1|701|retained_intron|	30.5192	-1.07268	0.682178	-1.57244	0.115849	1
ENSMUST00000182892.7|ENSMUSG00000051285.17|OTTMUSG00000043373.5|OTTMUST00000113810.1|Pcmtd1-207|Pcmtd1|4207|retained_intron|	114.134	-0.177442	0.244592	-0.725464	0.468168	1
ENSMUST00000183204.1|ENSMUSG00000051285.17|OTTMUSG00000043373.5|OTTMUST00000113811.1|Pcmtd1-208|Pcmtd1|3986|retained_intron|	118.045	-0.345892	0.252685	-1.36887	0.171041	1
ENSMUST00000194854.1|ENSMUSG00000103509.1|OTTMUSG00000043377.1|OTTMUST00000113816.1|Gm38372-201|Gm38372|4028|TEC|	13.2311	-0.436888	0.593199	-0.736495	0.46143	1
ENSMUST00000181554.1|ENSMUSG00000097797.6|OTTMUSG00000050305.3|OTTMUST00000127739.1|Gm26901-201|Gm26901|1193|lincRNA|	20.6737	-0.0344967	0.448069	-0.0769896	0.938632	1
ENSMUST00000132064.7|ENSMUSG00000025909.16|OTTMUSG00000033160.4|OTTMUST00000082932.1|Sntg1-204|Sntg1|4165|protein_coding|	48.7926	0.0844194	0.272465	0.309835	0.756686	1
ENSMUST00000191683.5|ENSMUSG00000025909.16|OTTMUSG00000033160.4|OTTMUST00000128337.1|Sntg1-210|Sntg1|4510|protein_coding|	3.78832	-1.9151	2.4384	-0.785393	0.432223	1
ENSMUST00000140295.7|ENSMUSG00000025909.16|OTTMUSG00000033160.4|OTTMUST00000082929.2|Sntg1-207|Sntg1|4887|protein_coding|	26.7274	0.0169781	0.899465	0.0188758	0.98494	1
ENSMUST00000140302.7|ENSMUSG00000025909.16|OTTMUSG00000033160.4|OTTMUST00000082933.1|Sntg1-208|Sntg1|4056|nonsense_mediated_decay|	16.9061	-0.204526	0.49492	-0.41325	0.679423	1
ENSMUST00000115484.8|ENSMUSG00000025909.16|OTTMUSG00000033160.4|OTTMUST00000082934.1|Sntg1-201|Sntg1|1107|processed_transcript|	3.93147	0.123226	3.04376	0.040485	0.967706	1
ENSMUST00000135046.3|ENSMUSG00000025909.16|OTTMUSG00000033160.4|OTTMUST00000082935.1|Sntg1-206|Sntg1|578|processed_transcript|	2.96602	1.51422	2.74085	0.552466	0.580629	1
ENSMUST00000115488.2|ENSMUSG00000025909.16|OTTMUSG00000033160.4|-|Sntg1-202|Sntg1|1554|protein_coding|	9.15032	2.1218	1.41297	1.50165	0.133187	1
ENSMUST00000144593.7|ENSMUSG00000025909.16|OTTMUSG00000033160.4|OTTMUST00000082931.2|Sntg1-209|Sntg1|3497|nonsense_mediated_decay|	6.33563	0.281591	0.596196	0.472312	0.636704	1
ENSMUST00000194098.1|ENSMUSG00000025909.16|OTTMUSG00000033160.4|OTTMUST00000128271.1|Sntg1-211|Sntg1|2113|retained_intron|	2.34546	-0.76417	1.03932	-0.735261	0.462181	1
ENSMUST00000126083.1|ENSMUSG00000025909.16|OTTMUSG00000033160.4|OTTMUST00000082936.2|Sntg1-203|Sntg1|661|processed_transcript|	5.41392	-0.00701749	1.11058	-0.00631874	0.994958	1
ENSMUST00000192338.1|ENSMUSG00000102647.1|OTTMUSG00000050604.1|OTTMUST00000128307.1|Gm38024-201|Gm38024|2532|TEC|	7.5114	-0.336098	0.68643	-0.489632	0.624394	1
ENSMUST00000140995.1|ENSMUSG00000086235.1|OTTMUSG00000033159.1|OTTMUST00000082928.1|Gm16284-201|Gm16284|400|processed_pseudogene|	4.80097	-0.556661	1.94186	-0.286664	0.77437	1
ENSMUST00000119877.1|ENSMUSG00000084353.1|OTTMUSG00000022090.1|OTTMUST00000052443.1|Gm15452-201|Gm15452|240|processed_pseudogene|	7.41119	-0.0891662	2.90238	-0.0307217	0.975491	1
ENSMUST00000191876.1|ENSMUSG00000103933.1|OTTMUSG00000050573.1|OTTMUST00000128248.1|Gm36964-201|Gm36964|198|processed_pseudogene|	5.71293	-6.58074	3.68227	-1.78714	0.0739147	1
ENSMUST00000193635.1|ENSMUSG00000102316.1|OTTMUSG00000045228.1|OTTMUST00000118819.1|Gm37629-201|Gm37629|1050|TEC|	7.3306	-0.189893	1.04772	-0.181243	0.856176	1
ENSMUST00000072079.8|ENSMUSG00000061024.8|OTTMUSG00000045230.1|OTTMUST00000118821.1|Rrs1-201|Rrs1|2048|protein_coding|	216.596	-0.0153194	0.1108	-0.138261	0.890034	1
ENSMUST00000144177.7|ENSMUSG00000025911.14|OTTMUSG00000022305.3|OTTMUST00000053148.1|Adhfe1-203|Adhfe1|3239|protein_coding|	6.35889	0.349406	0.751877	0.464712	0.642138	1
ENSMUST00000027044.14|ENSMUSG00000025911.14|OTTMUSG00000022305.3|OTTMUST00000053149.2|Adhfe1-201|Adhfe1|2022|nonsense_mediated_decay|	196.087	0.103395	0.11398	0.907138	0.364334	1
ENSMUST00000130927.7|ENSMUSG00000025911.14|OTTMUSG00000022305.3|OTTMUST00000053150.2|Adhfe1-202|Adhfe1|459|nonsense_mediated_decay|	5.35889	0.679806	1.79782	0.378128	0.705336	1
ENSMUST00000190654.1|ENSMUSG00000025911.14|OTTMUSG00000022305.3|OTTMUST00000118823.1|Adhfe1-205|Adhfe1|2021|nonsense_mediated_decay|	3.18658	0.207157	1.28681	0.160985	0.872105	1
ENSMUST00000115480.7|ENSMUSG00000079671.8|OTTMUSG00000022611.3|OTTMUST00000054151.1|2610203C22Rik-201|2610203C22Rik|1246|antisense|	9.83164	-0.434425	0.713686	-0.608705	0.54272	1
ENSMUST00000145176.7|ENSMUSG00000079671.8|OTTMUSG00000022611.3|OTTMUST00000054153.1|2610203C22Rik-202|2610203C22Rik|662|retained_intron|	11.0164	1.29896	1.48201	0.876483	0.380768	1
ENSMUST00000148585.7|ENSMUSG00000079671.8|OTTMUSG00000022611.3|OTTMUST00000054152.1|2610203C22Rik-204|2610203C22Rik|3475|antisense|	5.04323	-0.00236336	0.636792	-0.00371135	0.997039	1
ENSMUST00000088666.3|ENSMUSG00000067879.3|OTTMUSG00000022603.1|OTTMUST00000054142.1|Vxn-201|Vxn|3256|protein_coding|	1830.95	0.112048	0.112358	0.997235	0.31865	1
ENSMUST00000088658.10|ENSMUSG00000025912.16|OTTMUSG00000034736.3|OTTMUST00000088260.1|Mybl1-201|Mybl1|4980|protein_coding|	13.3325	-0.314972	0.438076	-0.718989	0.472148	1
ENSMUST00000160451.1|ENSMUSG00000025912.16|OTTMUSG00000034736.3|OTTMUST00000088262.1|Mybl1-204|Mybl1|695|retained_intron|	6.97484	1.14916	1.40499	0.817915	0.413406	1
ENSMUST00000057438.6|ENSMUSG00000045210.8|OTTMUSG00000022113.1|OTTMUST00000052491.1|Vcpip1-201|Vcpip1|9749|protein_coding|	233.25	0.0312873	0.121992	0.25647	0.797588	1
ENSMUST00000207445.1|ENSMUSG00000097893.8|OTTMUSG00000045232.2|OTTMUST00000146459.1|1700034P13Rik-206|1700034P13Rik|1146|antisense|	4.01459	-0.446849	0.755176	-0.591715	0.554041	1
ENSMUST00000168907.7|ENSMUSG00000025915.14|OTTMUSG00000045250.2|OTTMUST00000118856.2|Sgk3-203|Sgk3|3779|protein_coding|	9.23664	-0.126413	1.87401	-0.0674559	0.946219	1
ENSMUST00000188298.6|ENSMUSG00000025915.14|OTTMUSG00000045250.2|OTTMUST00000118861.2|Sgk3-205|Sgk3|3099|nonsense_mediated_decay|	2.95288	-1.53833	2.81093	-0.547267	0.584196	1
ENSMUST00000097826.5|ENSMUSG00000025915.14|OTTMUSG00000045250.2|OTTMUST00000118865.1|Sgk3-201|Sgk3|2728|protein_coding|	19.1383	-0.251473	0.623211	-0.403512	0.686571	1
ENSMUST00000191338.1|ENSMUSG00000025915.14|OTTMUSG00000045250.2|OTTMUST00000118866.1|Sgk3-212|Sgk3|3595|retained_intron|	3.8333	-1.18504	0.874769	-1.35468	0.175518	1
ENSMUST00000188486.1|ENSMUSG00000025915.14|OTTMUSG00000045250.2|OTTMUST00000118868.1|Sgk3-206|Sgk3|3748|retained_intron|	7.36178	-0.195975	0.572734	-0.342175	0.73222	1
ENSMUST00000052843.11|ENSMUSG00000046101.16|OTTMUSG00000021854.3|OTTMUST00000051859.1|Mcmdc2-201|Mcmdc2|2826|protein_coding|	6.43731	-0.535129	0.592465	-0.903226	0.366406	1
ENSMUST00000171802.7|ENSMUSG00000046101.16|OTTMUSG00000021854.3|-|Mcmdc2-205|Mcmdc2|2553|protein_coding|	7.66377	-0.0729892	0.909449	-0.0802565	0.936033	1
ENSMUST00000183059.1|ENSMUSG00000046101.16|OTTMUSG00000021854.3|OTTMUST00000113822.1|Mcmdc2-206|Mcmdc2|749|nonsense_mediated_decay|	38.7804	-0.23041	0.374044	-0.615997	0.537897	1
ENSMUST00000182580.7|ENSMUSG00000098234.7|OTTMUSG00000043382.2|OTTMUST00000113823.2|Snhg6-203|Snhg6|473|lincRNA|	178.039	0.365945	0.216466	1.69054	0.0909252	1
ENSMUST00000182819.7|ENSMUSG00000098234.7|OTTMUSG00000043382.2|OTTMUST00000113824.1|Snhg6-205|Snhg6|816|lincRNA|	30.6765	-0.463679	0.496302	-0.934268	0.350166	1
ENSMUST00000182043.7|ENSMUSG00000098234.7|OTTMUSG00000043382.2|OTTMUST00000113825.1|Snhg6-201|Snhg6|655|lincRNA|	8.21245	-0.19491	2.58214	-0.075484	0.93983	1
ENSMUST00000182498.7|ENSMUSG00000098234.7|OTTMUSG00000043382.2|OTTMUST00000113826.1|Snhg6-202|Snhg6|559|lincRNA|	23.7837	0.478898	0.600112	0.798015	0.424862	1
ENSMUST00000182742.1|ENSMUSG00000098234.7|OTTMUSG00000043382.2|OTTMUST00000113827.1|Snhg6-204|Snhg6|400|lincRNA|	36.9619	-0.265495	0.370014	-0.717526	0.47305	1
ENSMUST00000147000.8|ENSMUSG00000025916.10|OTTMUSG00000026413.4|OTTMUST00000065323.3|Ppp1r42-204|Ppp1r42|541|protein_coding|	4.61418	-1.93627	1.88247	-1.02858	0.303677	1
ENSMUST00000124874.7|ENSMUSG00000025916.10|OTTMUSG00000026413.4|OTTMUST00000065324.2|Ppp1r42-202|Ppp1r42|1313|nonsense_mediated_decay|	4.4997	-0.297082	2.3604	-0.125861	0.899842	1
ENSMUST00000176398.7|ENSMUSG00000025916.10|OTTMUSG00000026413.4|OTTMUST00000110132.1|Ppp1r42-206|Ppp1r42|732|protein_coding|	2.83374	0.39873	1.99595	0.19977	0.841661	1
ENSMUST00000027050.9|ENSMUSG00000025917.9|OTTMUSG00000029459.3|OTTMUST00000072996.2|Cops5-201|Cops5|1698|protein_coding|	339.097	0.0724835	0.208538	0.34758	0.728156	1
ENSMUST00000190155.6|ENSMUSG00000025917.9|OTTMUSG00000029459.3|OTTMUST00000118981.1|Cops5-206|Cops5|877|nonsense_mediated_decay|	355.066	0.0842219	0.158035	0.532933	0.59408	1
ENSMUST00000186528.6|ENSMUSG00000025917.9|OTTMUSG00000029459.3|OTTMUST00000118982.1|Cops5-204|Cops5|962|nonsense_mediated_decay|	283.241	-0.033334	0.14961	-0.222806	0.823686	1
ENSMUST00000188619.1|ENSMUSG00000025917.9|OTTMUSG00000029459.3|OTTMUST00000118983.2|Cops5-205|Cops5|771|protein_coding|	11.3022	-0.242998	2.88123	-0.0843382	0.932788	1
ENSMUST00000139578.7|ENSMUSG00000025917.9|OTTMUSG00000029459.3|OTTMUST00000072998.1|Cops5-202|Cops5|2204|retained_intron|	30.228	0.0417487	0.307555	0.135744	0.892024	1
ENSMUST00000150509.2|ENSMUSG00000025917.9|OTTMUSG00000029459.3|OTTMUST00000072997.2|Cops5-203|Cops5|898|retained_intron|	7.11845	-0.677083	0.925927	-0.731248	0.464627	1
ENSMUST00000191296.1|ENSMUSG00000025917.9|OTTMUSG00000029459.3|OTTMUST00000118984.1|Cops5-207|Cops5|666|retained_intron|	13.1439	-0.482069	0.755775	-0.637848	0.523573	1
ENSMUST00000071087.11|ENSMUSG00000056763.16|OTTMUSG00000027401.8|OTTMUST00000067846.2|Cspp1-201|Cspp1|4355|protein_coding|	73.0245	-0.228171	0.17421	-1.30974	0.190282	1
ENSMUST00000143606.7|ENSMUSG00000056763.16|OTTMUSG00000027401.8|OTTMUST00000067776.4|Cspp1-211|Cspp1|3383|retained_intron|	8.05438	-0.664907	0.578009	-1.15034	0.250004	1
ENSMUST00000122156.7|ENSMUSG00000056763.16|OTTMUSG00000027401.8|OTTMUST00000067947.1|Cspp1-205|Cspp1|2535|protein_coding|	27.6393	0.0603565	0.309508	0.195008	0.845387	1
ENSMUST00000186294.6|ENSMUSG00000056763.16|OTTMUSG00000027401.8|OTTMUST00000118990.2|Cspp1-217|Cspp1|3429|protein_coding|	3.46313	1.08892	3.41431	0.318929	0.74978	1
ENSMUST00000190318.1|ENSMUSG00000056763.16|OTTMUSG00000027401.8|OTTMUST00000118991.1|Cspp1-222|Cspp1|5009|retained_intron|	14.6195	-0.348106	0.396299	-0.878393	0.379731	1
ENSMUST00000153804.1|ENSMUSG00000056763.16|OTTMUSG00000027401.8|OTTMUST00000067966.2|Cspp1-214|Cspp1|825|retained_intron|	5.69581	0.0769877	0.765595	0.100559	0.9199	1
ENSMUST00000188449.6|ENSMUSG00000056763.16|OTTMUSG00000027401.8|OTTMUST00000118993.1|Cspp1-220|Cspp1|538|nonsense_mediated_decay|	20.8067	0.0202903	0.513403	0.0395212	0.968475	1
ENSMUST00000123261.1|ENSMUSG00000056763.16|OTTMUSG00000027401.8|OTTMUST00000067967.2|Cspp1-206|Cspp1|647|retained_intron|	5.82171	0.108774	0.783758	0.138785	0.88962	1
ENSMUST00000185422.1|ENSMUSG00000056763.16|OTTMUSG00000027401.8|OTTMUST00000118994.1|Cspp1-216|Cspp1|336|retained_intron|	7.60266	-1.29234	2.33568	-0.553301	0.580057	1
ENSMUST00000190625.1|ENSMUSG00000056763.16|OTTMUSG00000027401.8|OTTMUST00000118995.1|Cspp1-224|Cspp1|312|retained_intron|	3.32401	-5.006	3.69054	-1.35644	0.174958	1
ENSMUST00000187226.6|ENSMUSG00000056763.16|OTTMUSG00000027401.8|OTTMUST00000118996.1|Cspp1-218|Cspp1|1074|nonsense_mediated_decay|	18.1257	-0.190015	1.36741	-0.13896	0.889482	1
ENSMUST00000136283.1|ENSMUSG00000056763.16|OTTMUSG00000027401.8|OTTMUST00000067968.2|Cspp1-209|Cspp1|778|retained_intron|	4.82364	-1.61495	0.984664	-1.64011	0.100983	1
ENSMUST00000128164.1|ENSMUSG00000056763.16|OTTMUSG00000027401.8|OTTMUST00000067969.2|Cspp1-207|Cspp1|670|retained_intron|	11.1562	0.730214	0.902898	0.808744	0.418662	1
ENSMUST00000136898.1|ENSMUSG00000056763.16|OTTMUSG00000027401.8|OTTMUST00000068023.1|Cspp1-210|Cspp1|436|retained_intron|	8.12939	0.171016	1.64812	0.103764	0.917356	1
ENSMUST00000148663.1|ENSMUSG00000056763.16|OTTMUSG00000027401.8|OTTMUST00000068024.1|Cspp1-212|Cspp1|650|retained_intron|	63.813	0.744404	0.755307	0.985566	0.324346	1
ENSMUST00000088615.10|ENSMUSG00000067851.11|OTTMUSG00000033923.2|OTTMUST00000085577.1|Arfgef1-201|Arfgef1|6978|protein_coding|	373.942	0.0175824	0.0917867	0.191557	0.848089	1
ENSMUST00000187417.1|ENSMUSG00000067851.11|OTTMUSG00000033923.2|OTTMUST00000119011.1|Arfgef1-208|Arfgef1|568|retained_intron|	207.906	0.0584415	0.256922	0.227467	0.82006	1
ENSMUST00000142497.1|ENSMUSG00000067851.11|OTTMUSG00000033923.2|OTTMUST00000085580.1|Arfgef1-204|Arfgef1|729|retained_intron|	97.4206	-0.37889	0.361023	-1.04949	0.293953	1
ENSMUST00000156563.1|ENSMUSG00000067851.11|OTTMUSG00000033923.2|OTTMUST00000085578.1|Arfgef1-205|Arfgef1|3526|retained_intron|	6.28822	0.23194	0.598527	0.387517	0.698373	1
ENSMUST00000128834.1|ENSMUSG00000067851.11|OTTMUSG00000033923.2|OTTMUST00000085579.1|Arfgef1-202|Arfgef1|458|retained_intron|	13.6808	0.437354	1.22191	0.357926	0.720398	1
ENSMUST00000157528.1|ENSMUSG00000088153.1|-|-|Gm26348-201|Gm26348|240|misc_RNA|	4.68863	-5.23908	3.03894	-1.72398	0.0847111	1
ENSMUST00000147575.1|ENSMUSG00000042501.12|OTTMUSG00000024232.1|OTTMUST00000059301.1|Cpa6-203|Cpa6|4752|retained_intron|	8.61906	-0.0709582	0.482781	-0.146978	0.883149	1
ENSMUST00000194845.1|ENSMUSG00000103810.1|OTTMUSG00000047883.1|OTTMUST00000123156.1|Gm38005-201|Gm38005|2745|TEC|	5.1928	0.513815	0.722007	0.711648	0.476683	1
ENSMUST00000118350.1|ENSMUSG00000083422.1|OTTMUSG00000024257.1|OTTMUST00000059386.1|Gm15604-201|Gm15604|1456|processed_pseudogene|	5.57874	-0.490597	0.772666	-0.63494	0.525467	1
ENSMUST00000027056.11|ENSMUSG00000048960.13|OTTMUSG00000047927.1|OTTMUST00000123246.1|Prex2-201|Prex2|11053|protein_coding|	139.546	-0.0456584	0.153313	-0.297811	0.765847	1
ENSMUST00000190935.1|ENSMUSG00000048960.13|OTTMUSG00000047927.1|OTTMUST00000123247.1|Prex2-208|Prex2|3084|retained_intron|	2.46633	0.259622	0.927475	0.279924	0.779536	1
ENSMUST00000188154.1|ENSMUSG00000048960.13|OTTMUSG00000047927.1|OTTMUST00000123253.1|Prex2-204|Prex2|843|nonsense_mediated_decay|	6.49046	1.19158	1.57957	0.754371	0.450627	1
ENSMUST00000171690.8|ENSMUSG00000057715.13|OTTMUSG00000033915.2|-|A830018L16Rik-208|A830018L16Rik|6158|protein_coding|	96.2789	0.28696	0.422106	0.679829	0.496613	1
ENSMUST00000048613.13|ENSMUSG00000057715.13|OTTMUSG00000033915.2|OTTMUST00000085549.1|A830018L16Rik-201|A830018L16Rik|2779|protein_coding|	28.3308	-0.185805	0.274259	-0.677481	0.498101	1
ENSMUST00000150870.7|ENSMUSG00000057715.13|OTTMUSG00000033915.2|OTTMUST00000085554.1|A830018L16Rik-207|A830018L16Rik|658|processed_transcript|	5.50854	0.122031	0.719285	0.169657	0.86528	1
ENSMUST00000141512.7|ENSMUSG00000057715.13|OTTMUSG00000033915.2|OTTMUST00000085553.2|A830018L16Rik-205|A830018L16Rik|1816|nonsense_mediated_decay|	6.82168	0.370383	0.86331	0.429026	0.667904	1
ENSMUST00000135014.7|ENSMUSG00000057715.13|OTTMUSG00000033915.2|OTTMUST00000085551.2|A830018L16Rik-202|A830018L16Rik|6451|protein_coding|	203.193	-0.159159	0.218475	-0.7285	0.466308	1
ENSMUST00000137824.7|ENSMUSG00000057715.13|OTTMUSG00000033915.2|OTTMUST00000085550.1|A830018L16Rik-203|A830018L16Rik|1880|protein_coding|	24.2023	0.112948	1.24092	0.0910195	0.927477	1
ENSMUST00000179089.7|ENSMUSG00000057715.13|OTTMUSG00000033915.2|OTTMUST00000123257.1|A830018L16Rik-209|A830018L16Rik|1832|protein_coding|	20.9335	-0.637257	1.06178	-0.60018	0.548387	1
ENSMUST00000191437.1|ENSMUSG00000057715.13|OTTMUSG00000033915.2|OTTMUST00000123258.1|A830018L16Rik-210|A830018L16Rik|544|processed_transcript|	48.3268	-0.318532	1.25332	-0.254151	0.799379	1
ENSMUST00000194502.1|ENSMUSG00000103825.1|OTTMUSG00000047930.1|OTTMUST00000123259.1|Gm38178-201|Gm38178|2471|TEC|	7.78889	-0.192613	0.530968	-0.362758	0.716786	1
ENSMUST00000195360.1|ENSMUSG00000103561.1|OTTMUSG00000047932.1|OTTMUST00000123261.1|Gm38069-201|Gm38069|2144|TEC|	3.60566	0.363263	0.736298	0.493364	0.621756	1
ENSMUST00000181461.1|ENSMUSG00000097628.1|OTTMUSG00000042683.1|OTTMUST00000112404.1|Gm2383-201|Gm2383|807|processed_pseudogene|	6.06511	0.491069	0.764819	0.642073	0.520826	1
ENSMUST00000177608.7|ENSMUSG00000016918.15|OTTMUSG00000047995.3|OTTMUST00000123376.1|Sulf1-202|Sulf1|5598|protein_coding|	2.75723	-0.906504	1.62243	-0.558732	0.576344	1
ENSMUST00000180062.7|ENSMUSG00000016918.15|OTTMUSG00000047995.3|OTTMUST00000123377.1|Sulf1-203|Sulf1|4636|protein_coding|	11.7506	-1.19873	1.92387	-0.623085	0.533229	1
ENSMUST00000088585.9|ENSMUSG00000016918.15|OTTMUSG00000047995.3|OTTMUST00000123380.1|Sulf1-201|Sulf1|4630|protein_coding|	20.3451	-2.79369	1.23132	-2.26886	0.0232768	1
ENSMUST00000189447.1|ENSMUSG00000016918.15|OTTMUSG00000047995.3|OTTMUST00000123384.1|Sulf1-209|Sulf1|747|retained_intron|	8.51258	0.793974	1.03641	0.766079	0.443629	1
ENSMUST00000185780.1|ENSMUSG00000016918.15|OTTMUSG00000047995.3|OTTMUST00000123385.1|Sulf1-204|Sulf1|2682|protein_coding|	32.731	-1.6066	0.892766	-1.79957	0.0719284	1
ENSMUST00000188454.6|ENSMUSG00000025938.16|OTTMUSG00000022327.2|OTTMUST00000053228.2|Slco5a1-207|Slco5a1|8463|protein_coding|	6.62353	-0.234584	0.540447	-0.434055	0.664248	1
ENSMUST00000191708.1|ENSMUSG00000104518.1|OTTMUSG00000048025.1|OTTMUST00000123450.1|Gm37162-201|Gm37162|551|TEC|	5.04011	0.573704	1.07888	0.531756	0.594895	1
ENSMUST00000081713.10|ENSMUSG00000005886.14|OTTMUSG00000021630.4|OTTMUST00000051358.2|Ncoa2-203|Ncoa2|8171|protein_coding|	40.8316	0.176812	0.573038	0.308552	0.757663	1
ENSMUST00000068304.12|ENSMUSG00000005886.14|OTTMUSG00000021630.4|-|Ncoa2-202|Ncoa2|8006|protein_coding|	189.062	-0.0543377	0.201562	-0.269583	0.787481	1
ENSMUST00000006037.12|ENSMUSG00000005886.14|OTTMUSG00000021630.4|OTTMUST00000051367.1|Ncoa2-201|Ncoa2|4897|protein_coding|	13.8867	-0.499244	0.48612	-1.027	0.304422	1
ENSMUST00000185275.1|ENSMUSG00000005886.14|OTTMUSG00000021630.4|OTTMUST00000125373.1|Ncoa2-211|Ncoa2|1330|processed_transcript|	4.74343	0.254512	0.712949	0.356985	0.721103	1
ENSMUST00000147927.7|ENSMUSG00000005886.14|OTTMUSG00000021630.4|OTTMUST00000051368.1|Ncoa2-210|Ncoa2|3429|retained_intron|	12.781	0.603978	0.46353	1.303	0.192576	1
ENSMUST00000143603.7|ENSMUSG00000005886.14|OTTMUSG00000021630.4|OTTMUST00000051369.1|Ncoa2-207|Ncoa2|3804|retained_intron|	6.96333	0.294805	0.558566	0.527788	0.597646	1
ENSMUST00000139970.7|ENSMUSG00000005886.14|OTTMUSG00000021630.4|OTTMUST00000051371.1|Ncoa2-206|Ncoa2|2944|retained_intron|	3.75859	-0.680068	0.91824	-0.740622	0.458923	1
ENSMUST00000195493.1|ENSMUSG00000103506.1|OTTMUSG00000049104.1|OTTMUST00000125375.1|Gm38376-201|Gm38376|2253|TEC|	5.10741	0.516559	0.691548	0.746961	0.455087	1
ENSMUST00000195718.1|ENSMUSG00000102664.1|OTTMUSG00000049109.1|OTTMUST00000125380.1|Gm38380-201|Gm38380|2248|TEC|	2.82194	-0.303643	0.954448	-0.318135	0.750383	1
ENSMUST00000027068.10|ENSMUSG00000025935.10|OTTMUSG00000049113.1|OTTMUST00000125384.1|Tram1-201|Tram1|2938|protein_coding|	282.338	-0.0301958	0.105303	-0.286753	0.774301	1
ENSMUST00000185447.1|ENSMUSG00000025935.10|OTTMUSG00000049113.1|OTTMUST00000125386.1|Tram1-202|Tram1|594|retained_intron|	6.84978	-1.52986	1.32788	-1.1521	0.249279	1
ENSMUST00000188377.1|ENSMUSG00000025935.10|OTTMUSG00000049113.1|OTTMUST00000125387.1|Tram1-203|Tram1|498|nonsense_mediated_decay|	12.6685	-0.254306	0.822738	-0.309097	0.757248	1
ENSMUST00000027071.6|ENSMUSG00000025937.6|OTTMUSG00000021599.3|OTTMUST00000051280.2|Lactb2-201|Lactb2|4494|protein_coding|	106.045	-0.0437073	0.171388	-0.255021	0.798707	1
ENSMUST00000156222.1|ENSMUSG00000025937.6|OTTMUSG00000021599.3|OTTMUST00000051281.2|Lactb2-202|Lactb2|400|retained_intron|	33.1686	-0.366663	1.45156	-0.2526	0.800578	1
ENSMUST00000180415.1|ENSMUSG00000097711.1|OTTMUSG00000042713.1|OTTMUST00000112443.1|Gm5523-201|Gm5523|997|processed_pseudogene|	10.8157	-0.16229	0.559859	-0.289876	0.771911	1
ENSMUST00000027066.12|ENSMUSG00000025932.14|OTTMUSG00000049176.2|-|Eya1-201|Eya1|4347|protein_coding|	62.4118	0.11689	0.195868	0.596782	0.550653	1
ENSMUST00000168081.8|ENSMUSG00000025932.14|OTTMUSG00000049176.2|OTTMUST00000125473.1|Eya1-203|Eya1|4366|protein_coding|	22.4946	0.442605	1.34422	0.329265	0.741955	1
ENSMUST00000080664.13|ENSMUSG00000025932.14|OTTMUSG00000049176.2|OTTMUST00000125474.1|Eya1-202|Eya1|3426|protein_coding|	2.51203	0.808739	3.59232	0.22513	0.821878	1
ENSMUST00000188857.6|ENSMUSG00000025932.14|OTTMUSG00000049176.2|OTTMUST00000125477.2|Eya1-207|Eya1|725|protein_coding|	3.01078	3.69661	3.13059	1.1808	0.237681	1
ENSMUST00000187790.1|ENSMUSG00000025932.14|OTTMUSG00000049176.2|OTTMUST00000125479.2|Eya1-206|Eya1|664|protein_coding|	6.57002	-0.80246	1.03336	-0.77655	0.437424	1
ENSMUST00000193605.1|ENSMUSG00000102588.1|OTTMUSG00000049177.1|OTTMUST00000125481.1|Gm37444-201|Gm37444|439|TEC|	6.60359	-0.73852	1.33269	-0.554157	0.579471	1
ENSMUST00000187401.1|ENSMUSG00000054493.2|OTTMUSG00000049184.2|OTTMUST00000125543.1|Gm9947-202|Gm9947|687|antisense|	8.29044	-0.938601	1.01048	-0.928867	0.352958	1
ENSMUST00000067599.1|ENSMUSG00000054493.2|OTTMUSG00000049184.2|OTTMUST00000125491.1|Gm9947-201|Gm9947|2920|antisense|	2.15331	0.790386	1.07631	0.734347	0.462737	1
ENSMUST00000027062.6|ENSMUSG00000025930.6|OTTMUSG00000049183.1|OTTMUST00000125487.1|Msc-201|Msc|1741|protein_coding|	6.98383	-0.152943	0.623633	-0.245245	0.806267	1
ENSMUST00000190719.1|ENSMUSG00000025930.6|OTTMUSG00000049183.1|OTTMUST00000125488.1|Msc-204|Msc|741|protein_coding|	5.19159	0.0844855	2.08314	0.0405568	0.967649	1
ENSMUST00000188982.1|ENSMUSG00000025930.6|OTTMUSG00000049183.1|OTTMUST00000125489.1|Msc-202|Msc|731|retained_intron|	3.81217	0.189758	1.58839	0.119466	0.904907	1
ENSMUST00000194866.1|ENSMUSG00000103492.1|OTTMUSG00000049206.1|OTTMUST00000125544.1|Gm37412-201|Gm37412|4321|TEC|	4.14968	0.247689	0.683337	0.36247	0.717001	1
ENSMUST00000041447.4|ENSMUSG00000032769.5|OTTMUSG00000049207.2|OTTMUST00000125545.1|Trpa1-201|Trpa1|4263|protein_coding|	6.24285	0.193597	0.678524	0.285321	0.775398	1
ENSMUST00000086739.5|ENSMUSG00000073737.3|OTTMUSG00000049208.1|OTTMUST00000125546.1|Gm10566-201|Gm10566|996|processed_pseudogene|	27.7297	0.341912	0.454328	0.752566	0.451711	1
ENSMUST00000175681.2|ENSMUSG00000092083.4|OTTMUSG00000042215.3|OTTMUST00000125547.1|Kcnb2-202|Kcnb2|3963|protein_coding|	5.71348	-0.461789	0.705492	-0.654563	0.512749	1
ENSMUST00000170146.2|ENSMUSG00000092083.4|OTTMUSG00000042215.3|OTTMUST00000110860.3|Kcnb2-201|Kcnb2|14845|protein_coding|	45.2104	-0.118823	0.217137	-0.547229	0.584221	1
ENSMUST00000194564.1|ENSMUSG00000104149.1|OTTMUSG00000049211.1|OTTMUST00000125550.1|Gm37138-201|Gm37138|2089|TEC|	14.2542	-0.344622	0.387148	-0.890155	0.373383	1
ENSMUST00000188671.1|ENSMUSG00000101652.1|OTTMUSG00000046044.1|OTTMUST00000120246.1|Gm6060-201|Gm6060|251|processed_pseudogene|	6.18499	0.0039921	3.54962	0.00112466	0.999103	1
ENSMUST00000188371.6|ENSMUSG00000025925.14|OTTMUSG00000047984.2|OTTMUST00000123359.2|Terf1-203|Terf1|2268|protein_coding|	35.3996	0.101121	0.278127	0.363579	0.716172	1
ENSMUST00000027057.7|ENSMUSG00000025925.14|OTTMUSG00000047984.2|OTTMUST00000123361.1|Terf1-201|Terf1|1581|protein_coding|	86.4238	-0.0715485	0.188965	-0.378635	0.704959	1
ENSMUST00000188684.1|ENSMUSG00000025925.14|OTTMUSG00000047984.2|OTTMUST00000123362.1|Terf1-204|Terf1|2908|retained_intron|	2.52058	0.354425	0.989857	0.358056	0.720301	1
ENSMUST00000194867.1|ENSMUSG00000104379.1|OTTMUSG00000048057.1|OTTMUST00000123495.1|Gm37509-201|Gm37509|3169|TEC|	5.736	-0.366404	0.606475	-0.604154	0.545741	1
ENSMUST00000115367.7|ENSMUSG00000067795.13|OTTMUSG00000022165.2|OTTMUST00000052635.1|4930444P10Rik-201|4930444P10Rik|868|protein_coding|	6.30051	0.937153	1.79526	0.522016	0.601659	1
ENSMUST00000145070.7|ENSMUSG00000067795.13|OTTMUSG00000022165.2|OTTMUST00000052633.2|4930444P10Rik-202|4930444P10Rik|1844|protein_coding|	4.88498	0.240396	1.24476	0.193127	0.84686	1
ENSMUST00000140597.7|ENSMUSG00000043716.13|OTTMUSG00000016936.3|OTTMUST00000041078.1|Rpl7-203|Rpl7|421|processed_transcript|	3622.68	0.0280223	0.0997173	0.281018	0.778697	1
ENSMUST00000058437.13|ENSMUSG00000043716.13|OTTMUSG00000016936.3|OTTMUST00000041073.2|Rpl7-201|Rpl7|1163|protein_coding|	66.9082	-0.369457	0.543671	-0.67956	0.496783	1
ENSMUST00000141217.1|ENSMUSG00000043716.13|OTTMUSG00000016936.3|OTTMUST00000041074.1|Rpl7-204|Rpl7|1597|retained_intron|	27.0021	0.227788	0.30827	0.738925	0.459953	1
ENSMUST00000151017.1|ENSMUSG00000043716.13|OTTMUSG00000016936.3|OTTMUST00000041077.1|Rpl7-206|Rpl7|1229|retained_intron|	11.8529	-0.871337	0.730824	-1.19227	0.233157	1
ENSMUST00000149566.1|ENSMUSG00000043716.13|OTTMUSG00000016936.3|OTTMUST00000041075.2|Rpl7-205|Rpl7|838|protein_coding|	4207.21	0.0275354	0.097066	0.283677	0.776658	1
ENSMUST00000125005.1|ENSMUSG00000043716.13|OTTMUSG00000016936.3|OTTMUST00000041076.1|Rpl7-202|Rpl7|784|retained_intron|	8.39881	-1.34643	1.97084	-0.683176	0.494496	1
ENSMUST00000027053.7|ENSMUSG00000025921.7|OTTMUSG00000025248.1|OTTMUST00000062152.1|Rdh10-201|Rdh10|3587|protein_coding|	48.139	-0.106152	0.231545	-0.458449	0.64663	1
ENSMUST00000152626.1|ENSMUSG00000025921.7|OTTMUSG00000025248.1|OTTMUST00000062153.1|Rdh10-202|Rdh10|1959|retained_intron|	39.4626	-0.459627	0.316869	-1.45053	0.146912	1
ENSMUST00000162751.7|ENSMUSG00000025920.19|OTTMUSG00000033135.7|OTTMUST00000082849.3|Stau2-217|Stau2|3030|protein_coding|	9.42938	-0.754278	1.27441	-0.591863	0.553942	1
ENSMUST00000054668.12|ENSMUSG00000025920.19|OTTMUSG00000033135.7|OTTMUST00000086841.1|Stau2-202|Stau2|2907|protein_coding|	115.097	-0.260951	0.209278	-1.24691	0.21243	1
ENSMUST00000027052.12|ENSMUSG00000025920.19|OTTMUSG00000033135.7|OTTMUST00000082851.2|Stau2-201|Stau2|2763|protein_coding|	23.2147	0.250378	2.95684	0.0846777	0.932518	1
ENSMUST00000162435.7|ENSMUSG00000025920.19|OTTMUSG00000033135.7|OTTMUST00000082860.4|Stau2-215|Stau2|2735|protein_coding|	159.679	0.420222	0.28473	1.47586	0.139981	1
ENSMUST00000159558.7|ENSMUSG00000025920.19|OTTMUSG00000033135.7|OTTMUST00000086844.1|Stau2-213|Stau2|3901|protein_coding|	3.2842	0.3386	2.29625	0.147458	0.882771	1
ENSMUST00000131257.8|ENSMUSG00000025920.19|OTTMUSG00000033135.7|OTTMUST00000086843.1|Stau2-207|Stau2|3616|protein_coding|	9.44809	1.54054	1.17494	1.31116	0.189803	1
ENSMUST00000115360.7|ENSMUSG00000025920.19|OTTMUSG00000033135.7|OTTMUST00000082855.3|Stau2-204|Stau2|2198|processed_transcript|	170.434	-0.0145686	0.274171	-0.0531371	0.957623	1
ENSMUST00000162007.7|ENSMUSG00000025920.19|OTTMUSG00000033135.7|OTTMUST00000082852.3|Stau2-214|Stau2|2964|protein_coding|	786.387	0.0838726	0.104831	0.800074	0.423668	1
ENSMUST00000151888.7|ENSMUSG00000025920.19|OTTMUSG00000033135.7|OTTMUST00000082877.3|Stau2-211|Stau2|369|protein_coding|	2.29286	0	3.81693	0	1	1
ENSMUST00000115359.9|ENSMUSG00000025920.19|OTTMUSG00000033135.7|OTTMUST00000082850.2|Stau2-203|Stau2|1151|protein_coding|	3.89853	1.00523	1.26447	0.794978	0.426626	1
ENSMUST00000144138.3|ENSMUSG00000025920.19|OTTMUSG00000033135.7|OTTMUST00000086845.1|Stau2-208|Stau2|585|protein_coding|	2.48662	-0.564366	3.48917	-0.161748	0.871504	1
ENSMUST00000182554.8|ENSMUSG00000025939.19|OTTMUSG00000029683.4|OTTMUST00000113103.2|Ube2w-206|Ube2w|1508|protein_coding|	13.8356	0.425095	0.400643	1.06103	0.288676	1
ENSMUST00000182080.1|ENSMUSG00000025939.19|OTTMUSG00000029683.4|OTTMUST00000113104.1|Ube2w-205|Ube2w|411|processed_transcript|	75.2727	-0.259806	0.381305	-0.681361	0.495643	1
ENSMUST00000117146.8|ENSMUSG00000025939.19|OTTMUSG00000029683.4|OTTMUST00000073645.3|Ube2w-201|Ube2w|2181|protein_coding|	659.956	0.0882594	0.0854302	1.03312	0.301549	1
ENSMUST00000133639.1|ENSMUSG00000025939.19|OTTMUSG00000029683.4|OTTMUST00000073647.2|Ube2w-203|Ube2w|493|nonsense_mediated_decay|	2.83103	3.38369	2.97567	1.13712	0.255489	1
ENSMUST00000136455.8|ENSMUSG00000025939.19|OTTMUSG00000029683.4|OTTMUST00000073648.2|Ube2w-204|Ube2w|1517|retained_intron|	12.1516	-0.463092	0.459882	-1.00698	0.313944	1
ENSMUST00000132919.1|ENSMUSG00000025939.19|OTTMUSG00000029683.4|OTTMUST00000073646.1|Ube2w-202|Ube2w|423|retained_intron|	5.30983	0.294506	1.65231	0.178239	0.858535	1
ENSMUST00000195710.1|ENSMUSG00000102457.1|OTTMUSG00000048075.1|OTTMUST00000123523.1|Gm38342-201|Gm38342|2980|TEC|	2.20395	0.115034	1.01584	0.113241	0.90984	1
ENSMUST00000188641.6|ENSMUSG00000079658.9|OTTMUSG00000048076.2|OTTMUST00000123524.1|Eloc-208|Eloc|2014|protein_coding|	987.645	0.140096	0.113651	1.23269	0.217692	1
ENSMUST00000115352.9|ENSMUSG00000079658.9|OTTMUSG00000048076.2|OTTMUST00000123525.1|Eloc-201|Eloc|960|protein_coding|	409.178	-0.095279	0.237896	-0.400507	0.688783	1
ENSMUST00000186948.6|ENSMUSG00000079658.9|OTTMUSG00000048076.2|OTTMUST00000123526.1|Eloc-206|Eloc|641|protein_coding|	42.4574	-0.984468	1.51955	-0.647869	0.51707	1
ENSMUST00000185771.6|ENSMUSG00000079658.9|OTTMUSG00000048076.2|OTTMUST00000123528.1|Eloc-203|Eloc|742|protein_coding|	23.329	0.201097	0.788343	0.255088	0.798655	1
ENSMUST00000185393.6|ENSMUSG00000079658.9|OTTMUSG00000048076.2|OTTMUST00000123529.2|Eloc-202|Eloc|366|protein_coding|	271.013	-0.414746	1.54905	-0.267742	0.788898	1
ENSMUST00000186701.1|ENSMUSG00000079658.9|OTTMUSG00000048076.2|OTTMUST00000123530.2|Eloc-205|Eloc|534|protein_coding|	9.0235	2.22759	1.90838	1.16727	0.243103	1
ENSMUST00000188987.6|ENSMUSG00000079658.9|OTTMUSG00000048076.2|OTTMUST00000123531.1|Eloc-209|Eloc|350|retained_intron|	15.313	-1.23343	0.846159	-1.45768	0.14493	1
ENSMUST00000190986.1|ENSMUSG00000079658.9|OTTMUSG00000048076.2|OTTMUST00000123533.1|Eloc-210|Eloc|384|retained_intron|	8.78084	0.933743	1.97433	0.472942	0.636255	1
ENSMUST00000191535.1|ENSMUSG00000079658.9|OTTMUSG00000048076.2|OTTMUST00000123534.1|Eloc-211|Eloc|323|retained_intron|	3.48451	-4.81399	3.6923	-1.30379	0.192305	1
ENSMUST00000181371.1|ENSMUSG00000097744.1|OTTMUSG00000048077.1|OTTMUST00000123535.1|D030040B21Rik-201|D030040B21Rik|2788|lincRNA|	2.54154	0.163754	0.881414	0.185785	0.852613	1
ENSMUST00000177501.1|ENSMUSG00000025940.6|OTTMUSG00000042171.1|OTTMUST00000110681.1|Tmem70-203|Tmem70|1636|protein_coding|	251.465	0.156161	0.263418	0.592826	0.553297	1
ENSMUST00000065373.5|ENSMUSG00000025940.6|OTTMUSG00000042171.1|OTTMUST00000110683.1|Tmem70-201|Tmem70|1710|protein_coding|	196.374	-0.161826	0.327105	-0.494722	0.620797	1
ENSMUST00000176451.1|ENSMUSG00000025940.6|OTTMUSG00000042171.1|OTTMUST00000110684.1|Tmem70-202|Tmem70|374|processed_transcript|	3.88847	-1.58094	2.24696	-0.703592	0.481687	1
ENSMUST00000191260.1|ENSMUSG00000025779.10|OTTMUSG00000048080.2|OTTMUST00000123538.1|Ly96-203|Ly96|666|retained_intron|	2.46364	-1.81648	1.79188	-1.01373	0.310713	1
ENSMUST00000026881.10|ENSMUSG00000025779.10|OTTMUSG00000048080.2|OTTMUST00000123539.1|Ly96-201|Ly96|632|protein_coding|	27.5314	-0.165341	0.494108	-0.334625	0.737908	1
ENSMUST00000186024.1|ENSMUSG00000042686.5|OTTMUSG00000048149.2|OTTMUST00000123659.2|Jph1-202|Jph1|614|nonsense_mediated_decay|	2.26511	-0.339407	3.61093	-0.0939942	0.925114	1
ENSMUST00000038382.4|ENSMUSG00000042686.5|OTTMUSG00000048149.2|OTTMUST00000123660.1|Jph1-201|Jph1|4809|protein_coding|	274.512	-0.117429	0.166063	-0.707134	0.479483	1
ENSMUST00000026879.7|ENSMUSG00000025777.8|OTTMUSG00000022300.2|OTTMUST00000053130.1|Gdap1-201|Gdap1|3949|protein_coding|	619.561	0.0786898	0.0906466	0.868094	0.385343	1
ENSMUST00000150457.1|ENSMUSG00000025777.8|OTTMUSG00000022300.2|OTTMUST00000053131.1|Gdap1-202|Gdap1|2162|retained_intron|	19.8683	-0.281011	0.403681	-0.696122	0.486353	1
ENSMUST00000189465.1|ENSMUSG00000025777.8|OTTMUSG00000022300.2|OTTMUST00000123682.1|Gdap1-203|Gdap1|3680|retained_intron|	36.0786	-0.252783	0.268118	-0.942807	0.34578	1
ENSMUST00000187817.1|ENSMUSG00000099899.1|OTTMUSG00000048162.1|OTTMUST00000123683.1|Gm28784-201|Gm28784|1011|lincRNA|	3.94802	0.156252	0.963912	0.162102	0.871225	1
ENSMUST00000088476.3|ENSMUSG00000067780.3|OTTMUSG00000048206.1|OTTMUST00000123771.1|Pi15-201|Pi15|6923|protein_coding|	11.1049	-0.026356	0.431025	-0.0611472	0.951242	1
ENSMUST00000159958.7|ENSMUSG00000025776.13|OTTMUSG00000029743.3|OTTMUST00000073809.2|Crispld1-202|Crispld1|3117|protein_coding|	11.4299	1.77925	0.94113	1.89055	0.0586846	1
ENSMUST00000095075.4|ENSMUSG00000025776.13|OTTMUSG00000029743.3|OTTMUST00000073808.2|Crispld1-201|Crispld1|4472|protein_coding|	20.1652	-0.599043	0.379776	-1.57736	0.114713	1
ENSMUST00000189853.1|ENSMUSG00000099895.1|OTTMUSG00000048208.1|OTTMUST00000123773.1|Gm28153-201|Gm28153|629|antisense|	3.27495	-1.52604	1.52318	-1.00187	0.316404	1
ENSMUST00000209898.1|ENSMUSG00000109887.1|OTTMUSG00000048213.3|OTTMUST00000148586.1|Gm28756-203|Gm28756|1714|retained_intron|	81.1185	-0.2018	0.192057	-1.05073	0.293382	1
ENSMUST00000209405.1|ENSMUSG00000109887.1|OTTMUSG00000048213.3|OTTMUST00000148588.1|Gm28756-202|Gm28756|2461|lincRNA|	5.97702	-0.563822	1.40659	-0.400842	0.688537	1
ENSMUST00000162030.1|ENSMUSG00000100720.1|OTTMUSG00000026491.1|OTTMUST00000065511.1|Gm10075-201|Gm10075|545|processed_pseudogene|	6.89091	0.461667	1.98135	0.233006	0.815757	1
ENSMUST00000194347.1|ENSMUSG00000104095.1|OTTMUSG00000048282.1|OTTMUST00000123896.1|Gm37315-201|Gm37315|3479|TEC|	8.82772	-0.234296	0.557918	-0.419947	0.674524	1
ENSMUST00000053266.10|ENSMUSG00000041859.10|OTTMUSG00000048358.1|OTTMUST00000124003.1|Mcm3-201|Mcm3|3031|protein_coding|	20.357	0.460185	0.328742	1.39984	0.161562	1
ENSMUST00000188112.1|ENSMUSG00000041859.10|OTTMUSG00000048358.1|OTTMUST00000124005.1|Mcm3-203|Mcm3|716|retained_intron|	4.46286	0.0887667	1.98873	0.0446349	0.964398	1
ENSMUST00000181654.1|ENSMUSG00000097934.1|OTTMUSG00000048363.1|OTTMUST00000124028.1|6720483E21Rik-201|6720483E21Rik|1120|lincRNA|	10.4538	-0.107824	0.759739	-0.141923	0.887141	1
ENSMUST00000189400.6|ENSMUSG00000025931.15|OTTMUSG00000048364.1|OTTMUST00000124029.1|Paqr8-204|Paqr8|5330|protein_coding|	534.2	0.225172	0.127422	1.76713	0.0772067	1
ENSMUST00000068880.13|ENSMUSG00000025931.15|OTTMUSG00000048364.1|OTTMUST00000124030.1|Paqr8-201|Paqr8|4704|protein_coding|	109.301	-0.626376	1.03944	-0.602609	0.546769	1
ENSMUST00000185639.1|ENSMUSG00000100929.1|OTTMUSG00000048366.1|OTTMUST00000124033.1|Gm28064-201|Gm28064|858|processed_pseudogene|	7.24039	0.350471	0.957898	0.365875	0.714459	1
ENSMUST00000038447.5|ENSMUSG00000041809.5|OTTMUSG00000029838.3|OTTMUST00000074047.2|Efhc1-201|Efhc1|2146|protein_coding|	17.9364	-0.443448	0.533529	-0.83116	0.405883	1
ENSMUST00000037998.5|ENSMUSG00000041779.5|OTTMUSG00000026556.3|OTTMUST00000065709.3|Tram2-201|Tram2|6492|protein_coding|	5.44618	-0.380696	0.599424	-0.635104	0.525361	1
ENSMUST00000027065.11|ENSMUSG00000025933.15|OTTMUSG00000029833.3|OTTMUST00000074039.1|Tmem14a-202|Tmem14a|1168|protein_coding|	227.049	0.103322	0.219659	0.470374	0.638088	1
ENSMUST00000027064.7|ENSMUSG00000025933.15|OTTMUSG00000029833.3|OTTMUST00000074040.3|Tmem14a-201|Tmem14a|1261|protein_coding|	124.324	0.0920088	0.196824	0.467466	0.640166	1
ENSMUST00000191648.1|ENSMUSG00000102633.1|OTTMUSG00000048502.1|OTTMUST00000124320.1|Gm38224-201|Gm38224|2100|TEC|	17.5587	-0.406782	0.516454	-0.787644	0.430905	1
ENSMUST00000027067.14|ENSMUSG00000025934.15|OTTMUSG00000026333.4|OTTMUST00000065121.3|Gsta3-201|Gsta3|1457|protein_coding|	9.51661	0.541534	0.59952	0.903278	0.366378	1
ENSMUST00000121676.7|ENSMUSG00000025934.15|OTTMUSG00000026333.4|OTTMUST00000065122.1|Gsta3-202|Gsta3|894|protein_coding|	8.20876	-0.365775	0.863476	-0.423608	0.671852	1
ENSMUST00000124990.2|ENSMUSG00000025934.15|OTTMUSG00000026333.4|OTTMUST00000065123.3|Gsta3-203|Gsta3|742|protein_coding|	2.76421	0.118827	2.02252	0.0587523	0.953149	1
ENSMUST00000190711.1|ENSMUSG00000025934.15|OTTMUSG00000026333.4|OTTMUST00000124321.1|Gsta3-204|Gsta3|2792|retained_intron|	2.38067	-0.0746127	0.957695	-0.0779086	0.937901	1
ENSMUST00000029667.12|ENSMUSG00000028033.16|OTTMUSG00000019675.5|OTTMUST00000047089.1|Kcnq5-201|Kcnq5|6562|protein_coding|	265.925	0.145178	0.192006	0.756111	0.449583	1
ENSMUST00000115300.7|ENSMUSG00000028033.16|OTTMUSG00000019675.5|OTTMUST00000047088.2|Kcnq5-203|Kcnq5|6975|protein_coding|	35.2928	0.0816697	0.476702	0.171322	0.86397	1
ENSMUST00000134505.1|ENSMUSG00000028033.16|OTTMUSG00000019675.5|OTTMUST00000054607.1|Kcnq5-204|Kcnq5|662|processed_transcript|	10.6322	-0.297312	0.813908	-0.36529	0.714895	1
ENSMUST00000194737.1|ENSMUSG00000103748.1|OTTMUSG00000048506.1|OTTMUST00000124325.1|Gm38243-201|Gm38243|1567|TEC|	5.2268	0.256779	0.782416	0.328187	0.74277	1
ENSMUST00000081544.12|ENSMUSG00000041670.17|OTTMUSG00000046025.3|-|Rims1-201|Rims1|5954|protein_coding|	95.1215	-0.270022	0.402532	-0.67081	0.502342	1
ENSMUST00000097811.9|ENSMUSG00000041670.17|OTTMUSG00000046025.3|-|Rims1-205|Rims1|6446|protein_coding|	4.9318	0.489619	2.90503	0.168542	0.866157	1
ENSMUST00000097810.9|ENSMUSG00000041670.17|OTTMUSG00000046025.3|-|Rims1-204|Rims1|6362|protein_coding|	80.7117	0.196035	0.220473	0.889156	0.373919	1
ENSMUST00000097809.9|ENSMUSG00000041670.17|OTTMUSG00000046025.3|-|Rims1-203|Rims1|6179|protein_coding|	144.268	0.054217	0.24924	0.21753	0.827796	1
ENSMUST00000164877.7|ENSMUSG00000041670.17|OTTMUSG00000046025.3|-|Rims1-207|Rims1|2294|protein_coding|	303.173	0.0585427	0.139463	0.419772	0.674652	1
ENSMUST00000185942.1|ENSMUSG00000041670.17|OTTMUSG00000046025.3|OTTMUST00000120202.2|Rims1-208|Rims1|2189|protein_coding|	26.193	-0.422639	1.41643	-0.298383	0.765411	1
ENSMUST00000097808.6|ENSMUSG00000041670.17|OTTMUSG00000046025.3|OTTMUST00000120204.2|Rims1-202|Rims1|2411|protein_coding|	102.042	0.135583	0.2569	0.527764	0.597663	1
ENSMUST00000218140.1|ENSMUSG00000041670.17|OTTMUSG00000046025.3|-|Rims1-209|Rims1|1434|protein_coding|	30.4093	0.263785	0.471501	0.559458	0.575849	1
ENSMUST00000182303.1|ENSMUSG00000097970.1|OTTMUSG00000043496.1|OTTMUST00000114071.1|Gm27028-201|Gm27028|399|lincRNA|	2.99098	-2.43205	2.06528	-1.17759	0.23896	1
ENSMUST00000027343.5|ENSMUSG00000026158.11|OTTMUSG00000046267.3|OTTMUST00000120614.2|Ogfrl1-201|Ogfrl1|4844|protein_coding|	1378.98	0.0620713	0.143809	0.431625	0.666014	1
ENSMUST00000188677.1|ENSMUSG00000026158.11|OTTMUSG00000046267.3|OTTMUST00000120616.2|Ogfrl1-203|Ogfrl1|808|protein_coding|	2.29292	4.65474	3.69303	1.26041	0.20752	1
ENSMUST00000144602.1|ENSMUSG00000026156.8|OTTMUSG00000026519.3|OTTMUST00000065598.2|B3gat2-203|B3gat2|1488|protein_coding|	2.69388	-0.596417	1.43032	-0.416982	0.676691	1
ENSMUST00000063663.5|ENSMUSG00000026156.8|OTTMUSG00000026519.3|OTTMUST00000065597.2|B3gat2-201|B3gat2|5655|protein_coding|	100.064	0.103938	0.151443	0.686321	0.492511	1
ENSMUST00000149737.7|ENSMUSG00000026155.13|OTTMUSG00000026521.4|OTTMUST00000065603.2|Smap1-207|Smap1|1864|processed_transcript|	10.8512	-0.675691	0.687351	-0.983036	0.32559	1
ENSMUST00000027339.13|ENSMUSG00000026155.13|OTTMUSG00000026521.4|OTTMUST00000065602.2|Smap1-201|Smap1|2289|protein_coding|	706.434	-0.0270456	0.0931799	-0.290251	0.771624	1
ENSMUST00000136506.1|ENSMUSG00000026155.13|OTTMUSG00000026521.4|OTTMUST00000065712.1|Smap1-204|Smap1|445|processed_transcript|	411.151	0.199337	0.209348	0.952177	0.341007	1
ENSMUST00000148710.7|ENSMUSG00000026155.13|OTTMUSG00000026521.4|OTTMUST00000065836.1|Smap1-206|Smap1|809|processed_transcript|	59.6461	1.17116	1.51129	0.774942	0.438374	1
ENSMUST00000141330.7|ENSMUSG00000026155.13|OTTMUSG00000026521.4|OTTMUST00000065711.1|Smap1-205|Smap1|923|processed_transcript|	318.646	-0.388113	0.168109	-2.3087	0.0209604	1
ENSMUST00000027338.3|ENSMUSG00000026154.4|OTTMUSG00000022115.3|OTTMUST00000052493.1|Sdhaf4-201|Sdhaf4|683|protein_coding|	374.431	0.0725007	0.132565	0.546907	0.584443	1
ENSMUST00000155767.2|ENSMUSG00000026154.4|OTTMUSG00000022115.3|OTTMUST00000052496.2|Sdhaf4-202|Sdhaf4|426|processed_transcript|	2.57322	0.9009	2.16524	0.416073	0.677356	1
ENSMUST00000187619.6|ENSMUSG00000026153.15|OTTMUSG00000046269.2|OTTMUST00000120618.1|Fam135a-207|Fam135a|2013|protein_coding|	66.9158	-0.361336	0.368466	-0.980651	0.326765	1
ENSMUST00000188712.6|ENSMUSG00000026153.15|OTTMUSG00000046269.2|OTTMUST00000120619.1|Fam135a-209|Fam135a|5122|nonsense_mediated_decay|	29.2288	0.0791837	0.381291	0.207673	0.835485	1
ENSMUST00000187369.6|ENSMUSG00000026153.15|OTTMUSG00000046269.2|OTTMUST00000120621.1|Fam135a-206|Fam135a|4976|protein_coding|	7.13622	-1.92419	1.99526	-0.964382	0.334855	1
ENSMUST00000186331.1|ENSMUSG00000026153.15|OTTMUSG00000046269.2|OTTMUST00000120622.1|Fam135a-204|Fam135a|2564|nonsense_mediated_decay|	61.8552	0.140667	0.237212	0.592999	0.553182	1
ENSMUST00000027337.14|ENSMUSG00000026153.15|OTTMUSG00000046269.2|OTTMUST00000120623.1|Fam135a-201|Fam135a|5536|protein_coding|	61.6431	-0.151149	0.26337	-0.573903	0.566034	1
ENSMUST00000185525.1|ENSMUSG00000026153.15|OTTMUSG00000046269.2|OTTMUST00000120626.1|Fam135a-202|Fam135a|2654|retained_intron|	6.39528	-0.0818795	0.72181	-0.113436	0.909685	1
ENSMUST00000088349.2|ENSMUSG00000026147.16|OTTMUSG00000022796.1|OTTMUST00000054776.1|Col9a1-202|Col9a1|3059|protein_coding|	4.27096	0.486262	0.724986	0.670718	0.5024	1
ENSMUST00000144297.1|ENSMUSG00000026141.13|OTTMUSG00000021418.1|OTTMUST00000050757.1|Col19a1-203|Col19a1|5441|processed_transcript|	50.9305	-0.437473	0.2883	-1.51742	0.129159	1
ENSMUST00000115244.8|ENSMUSG00000026141.13|OTTMUSG00000021418.1|OTTMUST00000050756.1|Col19a1-202|Col19a1|4266|protein_coding|	19.9868	-0.86847	1.15959	-0.748946	0.45389	1
ENSMUST00000051344.5|ENSMUSG00000026141.13|OTTMUSG00000021418.1|OTTMUST00000050758.1|Col19a1-201|Col19a1|3336|protein_coding|	17.0886	0.120706	1.48289	0.0813989	0.935125	1
ENSMUST00000188299.1|ENSMUSG00000101939.1|OTTMUSG00000046318.1|OTTMUST00000120738.1|Gm28438-201|Gm28438|345|unprocessed_pseudogene|	41379	0.224998	0.188754	1.19202	0.233255	1
ENSMUST00000190277.1|ENSMUSG00000101111.1|OTTMUSG00000046319.1|OTTMUST00000120739.1|Gm28437-201|Gm28437|783|unprocessed_pseudogene|	2761.39	0.889574	0.749662	1.18663	0.235372	1
ENSMUST00000188231.1|ENSMUSG00000102070.1|OTTMUSG00000046321.1|OTTMUST00000120741.1|Gm28661-201|Gm28661|681|unprocessed_pseudogene|	55840.8	0.766301	0.547214	1.40037	0.161403	1
ENSMUST00000187117.1|ENSMUSG00000101249.1|OTTMUSG00000046295.1|OTTMUST00000120689.1|Gm29216-201|Gm29216|492|unprocessed_pseudogene|	353423	0.0907924	0.115458	0.786369	0.431651	1
ENSMUST00000191471.6|ENSMUSG00000073725.8|OTTMUSG00000046322.2|OTTMUST00000120742.1|Lmbrd1-206|Lmbrd1|4453|protein_coding|	15.9501	0.157099	1.47791	0.106298	0.915346	1
ENSMUST00000186096.6|ENSMUSG00000073725.8|OTTMUSG00000046322.2|OTTMUST00000120743.1|Lmbrd1-202|Lmbrd1|688|protein_coding|	4.73554	-0.012086	2.82004	-0.00428574	0.99658	1
ENSMUST00000095062.9|ENSMUSG00000073725.8|OTTMUSG00000046322.2|OTTMUST00000120745.1|Lmbrd1-201|Lmbrd1|5228|protein_coding|	665.816	-0.0754252	0.111181	-0.678399	0.497519	1
ENSMUST00000187468.1|ENSMUSG00000073725.8|OTTMUSG00000046322.2|OTTMUST00000120746.1|Lmbrd1-204|Lmbrd1|742|retained_intron|	28.4869	-0.482775	0.372494	-1.29606	0.194955	1
ENSMUST00000190195.1|ENSMUSG00000073725.8|OTTMUSG00000046322.2|OTTMUST00000120747.1|Lmbrd1-205|Lmbrd1|529|protein_coding|	159.008	-0.675412	0.477631	-1.41409	0.157337	1
ENSMUST00000189477.1|ENSMUSG00000100483.1|OTTMUSG00000046365.1|OTTMUST00000120819.1|Gm28237-202|Gm28237|748|lincRNA|	3.74057	0.687308	1.14574	0.599884	0.548584	1
ENSMUST00000188406.1|ENSMUSG00000100450.1|OTTMUSG00000046368.1|OTTMUST00000120825.1|Gm9443-201|Gm9443|816|processed_pseudogene|	234.691	-0.0667685	0.330412	-0.202077	0.839857	1
ENSMUST00000126626.7|ENSMUSG00000033569.17|OTTMUSG00000025352.6|OTTMUST00000062410.2|Adgrb3-203|Adgrb3|2953|protein_coding|	414.14	-0.0418841	0.119284	-0.35113	0.725491	1
ENSMUST00000146592.7|ENSMUSG00000033569.17|OTTMUSG00000025352.6|OTTMUST00000062406.2|Adgrb3-206|Adgrb3|4467|protein_coding|	34.233	-0.186375	0.918792	-0.202848	0.839254	1
ENSMUST00000135518.7|ENSMUSG00000033569.17|OTTMUSG00000025352.6|OTTMUST00000062607.1|Adgrb3-205|Adgrb3|5432|protein_coding|	2.51386	-1.02069	3.45597	-0.29534	0.767734	1
ENSMUST00000151309.7|ENSMUSG00000033569.17|OTTMUSG00000025352.6|OTTMUST00000062405.1|Adgrb3-207|Adgrb3|5448|protein_coding|	77.3347	0.438826	0.288889	1.51901	0.128759	1
ENSMUST00000041838.6|ENSMUSG00000033569.17|OTTMUSG00000025352.6|-|Adgrb3-201|Adgrb3|5059|protein_coding|	129.798	-0.234134	0.317798	-0.736738	0.461281	1
ENSMUST00000153568.7|ENSMUSG00000033569.17|OTTMUSG00000025352.6|OTTMUST00000062408.1|Adgrb3-208|Adgrb3|2646|retained_intron|	72.3564	0.468931	0.406644	1.15317	0.24884	1
ENSMUST00000126096.7|ENSMUSG00000033569.17|OTTMUSG00000025352.6|OTTMUST00000062407.1|Adgrb3-202|Adgrb3|4569|retained_intron|	13.7044	-0.162677	0.44605	-0.364706	0.715331	1
ENSMUST00000190202.1|ENSMUSG00000033569.17|OTTMUSG00000025352.6|OTTMUST00000120862.1|Adgrb3-211|Adgrb3|2254|retained_intron|	19.7946	0.0420365	0.443008	0.0948889	0.924403	1
ENSMUST00000193138.1|ENSMUSG00000104257.1|OTTMUSG00000046406.1|OTTMUST00000120884.1|Gm20172-201|Gm20172|1551|TEC|	4.24792	-0.340364	0.832185	-0.409	0.68254	1
ENSMUST00000195128.1|ENSMUSG00000103214.1|OTTMUSG00000046426.1|OTTMUST00000120908.1|Gm38286-201|Gm38286|3105|TEC|	8.92847	-0.422174	0.488141	-0.86486	0.387116	1
ENSMUST00000195543.1|ENSMUSG00000103889.1|OTTMUSG00000046428.1|OTTMUST00000120910.1|Gm37011-201|Gm37011|2935|TEC|	3.0121	-0.28875	0.841459	-0.343154	0.731482	1
ENSMUST00000190216.1|ENSMUSG00000101301.1|OTTMUSG00000046439.1|OTTMUST00000120927.1|Gm29214-201|Gm29214|570|processed_pseudogene|	5.9634	-0.170088	1.12031	-0.151823	0.879327	1
ENSMUST00000194644.1|ENSMUSG00000102317.1|OTTMUSG00000046441.1|OTTMUST00000120929.1|Gm37628-201|Gm37628|5440|TEC|	2.65786	-0.437275	0.852153	-0.513141	0.607853	1
ENSMUST00000192614.1|ENSMUSG00000103563.1|OTTMUSG00000046442.1|OTTMUST00000120930.1|8030445P17Rik-201|8030445P17Rik|2741|TEC|	3.05666	-0.38662	0.802471	-0.481787	0.629958	1
ENSMUST00000191772.1|ENSMUSG00000102465.1|OTTMUSG00000046443.1|OTTMUST00000120931.1|Gm38198-201|Gm38198|3581|TEC|	15.0388	-0.228561	0.451167	-0.506599	0.612436	1
ENSMUST00000195723.1|ENSMUSG00000102659.1|OTTMUSG00000046444.1|OTTMUST00000120932.1|Gm37077-201|Gm37077|3691|TEC|	5.78091	-0.0773535	0.624333	-0.123898	0.901396	1
ENSMUST00000194923.1|ENSMUSG00000104132.1|OTTMUSG00000046446.1|OTTMUST00000120934.1|Gm36952-201|Gm36952|3625|TEC|	5.60898	-0.700568	0.709626	-0.987236	0.323527	1
ENSMUST00000195187.1|ENSMUSG00000102747.1|OTTMUSG00000046447.1|OTTMUST00000120935.1|Gm37602-201|Gm37602|3310|TEC|	23.5091	-0.125861	0.386601	-0.325557	0.744759	1
ENSMUST00000193912.1|ENSMUSG00000102386.1|OTTMUSG00000046448.1|OTTMUST00000120936.1|2900022M07Rik-201|2900022M07Rik|1017|TEC|	86.4669	0.258188	0.368252	0.701117	0.48323	1
ENSMUST00000194343.1|ENSMUSG00000104516.1|OTTMUSG00000046026.1|OTTMUST00000120205.1|Gm9884-201|Gm9884|1222|TEC|	9.13245	-0.332864	0.527458	-0.631072	0.527994	1
ENSMUST00000145844.2|ENSMUSG00000086240.4|OTTMUSG00000021526.2|OTTMUST00000051060.2|Gm7846-201|Gm7846|274|processed_pseudogene|	19.2698	0.429794	3.53266	0.121663	0.903166	1
ENSMUST00000122295.2|ENSMUSG00000081557.2|OTTMUSG00000021958.2|OTTMUST00000052126.2|Gm5697-201|Gm5697|2482|processed_pseudogene|	4.90085	-0.691256	0.681343	-1.01455	0.310321	1
ENSMUST00000190438.1|ENSMUSG00000099492.1|OTTMUSG00000048720.1|OTTMUST00000124725.1|Gm5525-201|Gm5525|1312|processed_pseudogene|	2.34134	0.845338	0.995788	0.848913	0.39593	1
ENSMUST00000186733.6|ENSMUSG00000048874.15|OTTMUSG00000048797.4|OTTMUST00000124826.1|Phf3-205|Phf3|7567|protein_coding|	74.1783	0.107551	0.522581	0.205808	0.836941	1
ENSMUST00000088310.9|ENSMUSG00000048874.15|OTTMUSG00000048797.4|-|Phf3-201|Phf3|7561|protein_coding|	129.7	-0.0870306	0.386904	-0.224941	0.822025	1
ENSMUST00000191329.1|ENSMUSG00000048874.15|OTTMUSG00000048797.4|OTTMUST00000124874.2|Phf3-214|Phf3|2939|protein_coding|	151.941	0.0723524	0.125936	0.574519	0.565617	1
ENSMUST00000190190.1|ENSMUSG00000048874.15|OTTMUSG00000048797.4|OTTMUST00000124875.1|Phf3-211|Phf3|543|retained_intron|	5.71462	0.219043	1.62498	0.134798	0.892772	1
ENSMUST00000187316.1|ENSMUSG00000048874.15|OTTMUSG00000048797.4|OTTMUST00000124827.1|Phf3-206|Phf3|583|retained_intron|	30.0454	-0.207086	0.520967	-0.397503	0.690996	1
ENSMUST00000186105.6|ENSMUSG00000048874.15|OTTMUSG00000048797.4|OTTMUST00000124828.1|Phf3-204|Phf3|1552|retained_intron|	32.9193	0.358901	0.515307	0.696479	0.486129	1
ENSMUST00000191245.6|ENSMUSG00000048874.15|OTTMUSG00000048797.4|OTTMUST00000124829.1|Phf3-213|Phf3|2410|retained_intron|	10.5201	-0.530873	0.508229	-1.04455	0.296229	1
ENSMUST00000191064.6|ENSMUSG00000048874.15|OTTMUSG00000048797.4|OTTMUST00000124830.2|Phf3-212|Phf3|1309|nonsense_mediated_decay|	5.54136	-0.0984233	1.42718	-0.0689636	0.945019	1
ENSMUST00000187600.1|ENSMUSG00000048874.15|OTTMUSG00000048797.4|OTTMUST00000124832.1|Phf3-207|Phf3|188|processed_transcript|	4.45973	0	3.81693	0	1	1
ENSMUST00000185521.1|ENSMUSG00000048874.15|OTTMUSG00000048797.4|OTTMUST00000126702.1|Phf3-202|Phf3|1313|retained_intron|	18.7087	0.335658	0.459256	0.730874	0.464856	1
ENSMUST00000188780.1|ENSMUSG00000048874.15|OTTMUSG00000048797.4|OTTMUST00000124833.3|Phf3-209|Phf3|941|protein_coding|	3.21138	-0.0636849	1.55405	-0.0409801	0.967312	1
ENSMUST00000187968.1|ENSMUSG00000048874.15|OTTMUSG00000048797.4|OTTMUST00000126703.2|Phf3-208|Phf3|416|protein_coding|	5.52444	-1.8978	2.6727	-0.710069	0.477661	1
ENSMUST00000232841.1|ENSMUSG00000026064.16|OTTMUSG00000072287.1|OTTMUST00000050558.3|Ptp4a1-203|Ptp4a1|4236|protein_coding|	11.7061	1.64509	2.46724	0.666775	0.504916	1
ENSMUST00000153681.1|ENSMUSG00000026064.16|OTTMUSG00000072287.1|OTTMUST00000050559.1|Ptp4a1-202|Ptp4a1|3072|retained_intron|	6.25705	0.505283	0.777246	0.650095	0.515631	1
ENSMUST00000130934.1|ENSMUSG00000026064.16|OTTMUSG00000072287.1|OTTMUST00000050560.1|Ptp4a1-201|Ptp4a1|476|retained_intron|	6.11439	-1.23901	1.60965	-0.769738	0.441455	1
ENSMUST00000027232.14|ENSMUSG00000117310.2|OTTMUSG00000021326.8|-|Ptp4a1-204|Ptp4a1|4129|protein_coding|	205.996	-0.321277	0.327385	-0.98134	0.326425	1
ENSMUST00000076587.5|ENSMUSG00000117310.2|OTTMUSG00000021326.8|OTTMUST00000050561.3|Ptp4a1-205|Ptp4a1|2851|protein_coding|	711.378	-0.0597254	0.0973078	-0.613778	0.539362	1
ENSMUST00000188605.1|ENSMUSG00000086727.8|OTTMUSG00000026557.6|OTTMUST00000124964.1|4931428L18Rik-206|4931428L18Rik|881|processed_transcript|	6.94076	-0.958947	0.791759	-1.21116	0.225834	1
ENSMUST00000127775.7|ENSMUSG00000086727.8|OTTMUSG00000026557.6|OTTMUST00000065713.3|4931428L18Rik-201|4931428L18Rik|1009|processed_transcript|	2.19554	-0.126106	1.63033	-0.0773498	0.938345	1
ENSMUST00000095050.4|ENSMUSG00000070960.4|OTTMUSG00000048887.2|OTTMUST00000124989.2|Gm19680-201|Gm19680|1513|processed_pseudogene|	5.45402	-2.07831	1.96019	-1.06026	0.289027	1
ENSMUST00000027226.11|ENSMUSG00000026058.11|OTTMUSG00000048923.3|OTTMUST00000125036.3|Khdrbs2-201|Khdrbs2|2281|protein_coding|	81.6359	0.118417	0.169021	0.700606	0.483549	1
ENSMUST00000189878.1|ENSMUSG00000026058.11|OTTMUSG00000048923.3|OTTMUST00000125037.1|Khdrbs2-205|Khdrbs2|3259|protein_coding|	14.1421	-0.00320626	0.408182	-0.00785498	0.993733	1
ENSMUST00000185666.1|ENSMUSG00000026058.11|OTTMUSG00000048923.3|OTTMUST00000125039.1|Khdrbs2-202|Khdrbs2|543|protein_coding|	6.20699	0.858083	0.877395	0.97799	0.328079	1
ENSMUST00000186984.1|ENSMUSG00000026058.11|OTTMUSG00000048923.3|OTTMUST00000125040.1|Khdrbs2-203|Khdrbs2|275|processed_transcript|	44.0032	0.0050105	0.991988	0.00505097	0.99597	1
ENSMUST00000195178.1|ENSMUSG00000103482.1|OTTMUSG00000048926.1|OTTMUST00000125043.1|Gm37999-201|Gm37999|1809|TEC|	7.22729	0.0706516	0.580343	0.121741	0.903104	1
ENSMUST00000192993.1|ENSMUSG00000104498.1|OTTMUSG00000048927.1|OTTMUST00000125044.1|Gm37110-201|Gm37110|1628|TEC|	62.3697	-0.0577613	0.359036	-0.160879	0.872189	1
ENSMUST00000195252.1|ENSMUSG00000102865.1|OTTMUSG00000043097.1|OTTMUST00000113092.1|Gm9839-201|Gm9839|1437|TEC|	21.0903	-0.00867095	0.402138	-0.0215621	0.982797	1
ENSMUST00000195761.1|ENSMUSG00000102321.1|OTTMUSG00000050240.1|OTTMUST00000127626.1|Gm37792-201|Gm37792|3413|TEC|	7.76565	-0.487348	0.559861	-0.870481	0.384038	1
ENSMUST00000171322.2|ENSMUSG00000091318.2|OTTMUSG00000048930.1|OTTMUST00000125047.1|Gm5415-201|Gm5415|3609|protein_coding|	28.0306	0.0342694	0.368013	0.0931202	0.925808	1
ENSMUST00000195241.1|ENSMUSG00000104433.1|OTTMUSG00000048931.1|OTTMUST00000125048.1|Gm37426-201|Gm37426|2470|TEC|	9.16008	-0.189753	0.49066	-0.38673	0.698956	1
ENSMUST00000195240.1|ENSMUSG00000102917.1|OTTMUSG00000050307.1|OTTMUST00000127744.1|Gm37724-201|Gm37724|1221|lincRNA|	97.0637	-0.143301	0.338119	-0.423818	0.671699	1
ENSMUST00000027312.10|ENSMUSG00000026134.11|OTTMUSG00000049047.3|OTTMUST00000125283.3|Prim2-201|Prim2|1975|protein_coding|	55.4096	0.110561	0.214782	0.51476	0.606721	1
ENSMUST00000187353.1|ENSMUSG00000026134.11|OTTMUSG00000049047.3|OTTMUST00000125286.1|Prim2-202|Prim2|2447|retained_intron|	7.04655	-0.0137611	0.556758	-0.0247164	0.980281	1
ENSMUST00000185489.1|ENSMUSG00000101682.1|OTTMUSG00000049048.1|OTTMUST00000125287.1|Gm29228-201|Gm29228|418|processed_pseudogene|	3.69476	0.992089	2.29507	0.432269	0.665546	1
ENSMUST00000191965.1|ENSMUSG00000103746.1|OTTMUSG00000044989.2|-|1700001G17Rik-202|1700001G17Rik|870|TEC|	3.40071	-1.15585	1.42909	-0.8088	0.41863	1
ENSMUST00000088287.9|ENSMUSG00000004768.14|OTTMUSG00000021871.6|OTTMUST00000051907.3|Rab23-201|Rab23|4322|protein_coding|	32.0036	0.339509	1.27302	0.266696	0.789703	1
ENSMUST00000138024.7|ENSMUSG00000004768.14|OTTMUSG00000021871.6|OTTMUST00000051908.4|Rab23-206|Rab23|4398|nonsense_mediated_decay|	2.90358	1.61002	3.35244	0.480254	0.631047	1
ENSMUST00000151482.7|ENSMUSG00000004768.14|OTTMUSG00000021871.6|OTTMUST00000051912.1|Rab23-209|Rab23|1087|retained_intron|	4.77634	0.153143	1.0509	0.145726	0.884137	1
ENSMUST00000115174.3|ENSMUSG00000004768.14|OTTMUSG00000021871.6|OTTMUST00000051909.4|Rab23-202|Rab23|4218|protein_coding|	79.3211	-0.150622	0.82101	-0.183459	0.854438	1
ENSMUST00000150593.7|ENSMUSG00000004768.14|OTTMUSG00000021871.6|OTTMUST00000051913.3|Rab23-208|Rab23|1966|retained_intron|	18.2323	0.750885	2.12588	0.353211	0.72393	1
ENSMUST00000132066.3|ENSMUSG00000004768.14|OTTMUSG00000021871.6|OTTMUST00000051915.3|Rab23-204|Rab23|1764|retained_intron|	41.6699	-0.260824	0.9306	-0.280276	0.779266	1
ENSMUST00000044691.8|ENSMUSG00000042215.8|OTTMUSG00000021814.3|OTTMUST00000051772.2|Bag2-201|Bag2|1860|protein_coding|	72.06	-0.0891025	0.163829	-0.543876	0.586526	1
ENSMUST00000155484.1|ENSMUSG00000042215.8|OTTMUSG00000021814.3|OTTMUST00000051773.2|Bag2-202|Bag2|781|retained_intron|	8.46479	0.152603	0.941209	0.162135	0.871199	1
ENSMUST00000187602.1|ENSMUSG00000042215.8|OTTMUSG00000021814.3|OTTMUST00000125294.2|Bag2-203|Bag2|378|protein_coding|	5.90609	4.1761	2.8764	1.45185	0.146544	1
ENSMUST00000195310.1|ENSMUSG00000103072.1|OTTMUSG00000049055.2|OTTMUST00000125296.2|Gm37905-201|Gm37905|341|TEC|	3.46437	1.71236	2.7338	0.626364	0.531076	1
ENSMUST00000139143.7|ENSMUSG00000042197.13|OTTMUSG00000021885.18|OTTMUST00000051954.2|Zfp451-206|Zfp451|3578|nonsense_mediated_decay|	45.1274	-0.22892	0.459846	-0.49782	0.618611	1
ENSMUST00000019861.12|ENSMUSG00000042197.13|OTTMUSG00000021885.18|OTTMUST00000051953.5|Zfp451-201|Zfp451|3958|protein_coding|	54.3841	0.0794379	0.331505	0.239628	0.810619	1
ENSMUST00000140163.1|ENSMUSG00000042197.13|OTTMUSG00000021885.18|OTTMUST00000051961.1|Zfp451-207|Zfp451|712|processed_transcript|	22.5318	-0.77794	0.555512	-1.4004	0.161393	1
ENSMUST00000044455.7|ENSMUSG00000042197.13|OTTMUSG00000021885.18|OTTMUST00000051956.4|Zfp451-202|Zfp451|11876|protein_coding|	83.8805	-0.030717	0.183817	-0.167107	0.867286	1
ENSMUST00000115161.7|ENSMUSG00000042182.16|OTTMUSG00000021502.7|OTTMUST00000050968.3|Bend6-202|Bend6|2231|protein_coding|	639.858	0.080509	0.103266	0.779628	0.43561	1
ENSMUST00000129464.7|ENSMUSG00000042182.16|OTTMUSG00000021502.7|OTTMUST00000050967.3|Bend6-204|Bend6|1750|protein_coding|	126.306	0.650134	0.520706	1.24856	0.211825	1
ENSMUST00000062289.10|ENSMUSG00000042182.16|OTTMUSG00000021502.7|OTTMUST00000050966.2|Bend6-201|Bend6|2487|protein_coding|	355.508	-0.29754	0.211887	-1.40424	0.160248	1
ENSMUST00000195350.5|ENSMUSG00000042182.16|OTTMUSG00000021502.7|OTTMUST00000127747.1|Bend6-206|Bend6|349|processed_transcript|	6.27066	-0.730886	2.79472	-0.261524	0.793688	1
ENSMUST00000126724.7|ENSMUSG00000042182.16|OTTMUSG00000021502.7|OTTMUST00000050969.4|Bend6-203|Bend6|1580|retained_intron|	5.42768	0.193143	0.793713	0.243341	0.807741	1
ENSMUST00000139700.2|ENSMUSG00000042182.16|OTTMUSG00000021502.7|OTTMUST00000077983.2|Bend6-205|Bend6|382|processed_transcript|	2.55509	-0.0184562	3.41065	-0.00541134	0.995682	1
ENSMUST00000195730.1|ENSMUSG00000104416.1|OTTMUSG00000049056.1|OTTMUST00000125298.1|Gm37067-201|Gm37067|1628|TEC|	4.91494	-0.654227	0.704619	-0.928484	0.353157	1
ENSMUST00000183034.4|ENSMUSG00000026131.20|OTTMUSG00000044431.15|OTTMUST00000116984.4|Dst-211|Dst|23201|protein_coding|	7.1523	-0.158898	0.85437	-0.185983	0.852458	1
ENSMUST00000182314.7|ENSMUSG00000026131.20|OTTMUSG00000044431.15|OTTMUST00000116988.3|Dst-205|Dst|2643|protein_coding|	4.15548	-0.0707632	0.849424	-0.0833072	0.933607	1
ENSMUST00000097786.9|ENSMUSG00000026131.20|OTTMUSG00000044431.15|OTTMUST00000116991.4|Dst-202|Dst|17212|protein_coding|	279.642	-0.00273301	0.119988	-0.0227774	0.981828	1
ENSMUST00000097785.9|ENSMUSG00000026131.20|OTTMUSG00000044431.15|OTTMUST00000116990.3|Dst-201|Dst|23251|protein_coding|	3.9924	0.301315	1.6322	0.184607	0.853537	1
ENSMUST00000183006.4|ENSMUSG00000026131.20|OTTMUSG00000044431.15|OTTMUST00000116993.4|Dst-210|Dst|1539|protein_coding|	3.88309	0.448588	0.722821	0.620608	0.534858	1
ENSMUST00000185897.6|ENSMUSG00000026131.20|OTTMUSG00000044431.15|OTTMUST00000125616.2|Dst-217|Dst|8961|protein_coding|	4.89267	-0.0344952	0.772035	-0.0446809	0.964362	1
ENSMUST00000194192.2|ENSMUSG00000026131.20|OTTMUSG00000044431.15|OTTMUST00000117001.2|Dst-220|Dst|6039|protein_coding|	4.52678	0.693144	0.684032	1.01332	0.310907	1
ENSMUST00000182018.7|ENSMUSG00000026131.20|OTTMUSG00000044431.15|OTTMUST00000116998.2|Dst-204|Dst|5729|protein_coding|	467.912	-0.0093301	0.087641	-0.106458	0.915219	1
ENSMUST00000182507.3|ENSMUSG00000026131.20|OTTMUSG00000044431.15|OTTMUST00000116999.1|Dst-208|Dst|776|protein_coding|	155.819	-0.283672	0.291453	-0.973302	0.330403	1
ENSMUST00000194178.1|ENSMUSG00000103364.1|OTTMUSG00000049143.1|OTTMUST00000125426.1|Gm38157-201|Gm38157|1698|TEC|	6.00198	0.0131096	0.826388	0.0158638	0.987343	1
ENSMUST00000195223.1|ENSMUSG00000102839.1|OTTMUSG00000049787.1|OTTMUST00000126811.1|Gm37385-201|Gm37385|387|TEC|	310.959	1.26403	1.68951	0.748161	0.454363	1
ENSMUST00000188254.2|ENSMUSG00000101462.2|OTTMUSG00000049258.2|OTTMUST00000125625.2|Gm3052-202|Gm3052|2224|processed_transcript|	28.8206	0.232591	0.299524	0.776535	0.437433	1
ENSMUST00000192173.1|ENSMUSG00000102336.1|OTTMUSG00000049788.2|OTTMUST00000126812.2|Gm37233-201|Gm37233|6263|lincRNA|	10.5008	0.0494909	0.461698	0.107193	0.914636	1
ENSMUST00000042493.9|ENSMUSG00000042111.9|OTTMUSG00000049472.1|OTTMUST00000126118.1|Ccdc115-201|Ccdc115|1705|protein_coding|	174.806	0.188147	0.127783	1.4724	0.140913	1
ENSMUST00000191315.1|ENSMUSG00000101711.1|OTTMUSG00000049464.1|OTTMUST00000126095.1|Gm28306-201|Gm28306|529|antisense|	3.24191	0.227417	1.83391	0.124007	0.90131	1
ENSMUST00000027303.13|ENSMUSG00000026127.13|OTTMUSG00000029577.4|OTTMUST00000073351.2|Imp4-201|Imp4|5836|protein_coding|	75.5476	-0.0127964	0.187972	-0.0680758	0.945725	1
ENSMUST00000137794.7|ENSMUSG00000026127.13|OTTMUSG00000029577.4|OTTMUST00000073354.1|Imp4-205|Imp4|658|nonsense_mediated_decay|	4.23394	-1.22097	3.4909	-0.349758	0.72652	1
ENSMUST00000149962.7|ENSMUSG00000026127.13|OTTMUSG00000029577.4|OTTMUST00000073353.3|Imp4-206|Imp4|997|nonsense_mediated_decay|	16.7289	0.832615	1.15548	0.720581	0.471167	1
ENSMUST00000134327.1|ENSMUSG00000026127.13|OTTMUSG00000029577.4|OTTMUST00000073355.1|Imp4-203|Imp4|726|processed_transcript|	3.89569	1.04528	2.44824	0.426953	0.669413	1
ENSMUST00000136770.2|ENSMUSG00000026127.13|OTTMUSG00000029577.4|OTTMUST00000073352.1|Imp4-204|Imp4|762|nonsense_mediated_decay|	46.6783	0.249984	0.554544	0.450792	0.65214	1
ENSMUST00000191000.1|ENSMUSG00000026127.13|OTTMUSG00000029577.4|OTTMUST00000126216.1|Imp4-208|Imp4|365|processed_transcript|	3.33299	-5.19051	3.68904	-1.40701	0.159426	1
ENSMUST00000027302.13|ENSMUSG00000026126.15|OTTMUSG00000049465.6|OTTMUST00000126097.2|Ptpn18-201|Ptpn18|1559|protein_coding|	8.92203	0.133887	0.556199	0.240718	0.809774	1
ENSMUST00000186252.1|ENSMUSG00000026126.15|OTTMUSG00000049465.6|OTTMUST00000126217.1|Ptpn18-203|Ptpn18|3495|retained_intron|	4.89254	-0.398344	0.677071	-0.588335	0.556308	1
ENSMUST00000188972.2|ENSMUSG00000026126.15|OTTMUSG00000049465.6|OTTMUST00000126101.2|Ptpn18-206|Ptpn18|414|protein_coding|	3.61639	-0.254174	1.78315	-0.142542	0.886652	1
ENSMUST00000191357.2|ENSMUSG00000100280.2|OTTMUSG00000049500.3|OTTMUST00000126100.2|Gm28417-203|Gm28417|1601|retained_intron|	6.39926	-0.273659	0.812271	-0.336906	0.736188	1
ENSMUST00000185218.1|ENSMUSG00000100280.2|OTTMUSG00000049500.3|OTTMUST00000126218.1|Gm28417-201|Gm28417|785|antisense|	2.77415	0.105395	1.60754	0.0655627	0.947726	1
ENSMUST00000186117.1|ENSMUSG00000101223.6|OTTMUSG00000049473.2|OTTMUST00000126122.1|4930568A12Rik-201|4930568A12Rik|498|lincRNA|	3.12532	0.427475	2.32514	0.183849	0.854132	1
ENSMUST00000052670.10|ENSMUSG00000045174.10|OTTMUSG00000049476.2|OTTMUST00000126126.2|Amer3-201|Amer3|4392|protein_coding|	240.511	0.0802619	0.145187	0.552819	0.580388	1
ENSMUST00000159747.8|ENSMUSG00000037509.21|OTTMUSG00000033276.14|OTTMUST00000083453.2|Arhgef4-204|Arhgef4|6514|protein_coding|	72.461	0.0172482	0.269055	0.0641068	0.948885	1
ENSMUST00000162599.7|ENSMUSG00000037509.21|OTTMUSG00000033276.14|OTTMUST00000083454.3|Arhgef4-206|Arhgef4|1887|protein_coding|	20.8578	-0.946604	1.05265	-0.899256	0.368516	1
ENSMUST00000159021.8|ENSMUSG00000037509.21|OTTMUSG00000033276.14|OTTMUST00000083455.5|Arhgef4-202|Arhgef4|1206|protein_coding|	18.7144	0.391972	0.411248	0.953126	0.340526	1
ENSMUST00000047664.15|ENSMUSG00000037509.21|OTTMUSG00000033276.14|OTTMUST00000083450.6|Arhgef4-201|Arhgef4|3287|protein_coding|	1241.28	0.17245	0.0935812	1.84278	0.0653611	1
ENSMUST00000162760.7|ENSMUSG00000037509.21|OTTMUSG00000033276.14|OTTMUST00000083451.2|Arhgef4-207|Arhgef4|2981|retained_intron|	57.9165	0.177798	0.255309	0.696402	0.486177	1
ENSMUST00000159059.1|ENSMUSG00000037509.21|OTTMUSG00000033276.14|OTTMUST00000083469.1|Arhgef4-203|Arhgef4|1024|retained_intron|	37.1388	-0.325238	0.312853	-1.03959	0.298533	1
ENSMUST00000160855.1|ENSMUSG00000037509.21|OTTMUSG00000033276.14|OTTMUST00000083452.2|Arhgef4-205|Arhgef4|2339|nonsense_mediated_decay|	46.4627	-0.216742	0.274352	-0.790015	0.429519	1
ENSMUST00000193040.2|ENSMUSG00000104002.2|OTTMUSG00000049931.2|OTTMUST00000127102.2|Gm38336-201|Gm38336|2549|antisense|	27.9632	0.209149	0.310277	0.674071	0.500266	1
ENSMUST00000167518.7|ENSMUSG00000037503.12|OTTMUSG00000021855.4|-|Fam168b-203|Fam168b|5058|protein_coding|	302.561	0.0576046	0.275955	0.208746	0.834646	1
ENSMUST00000047534.11|ENSMUSG00000037503.12|OTTMUSG00000021855.4|OTTMUST00000051861.2|Fam168b-201|Fam168b|5030|protein_coding|	716.756	0.116499	0.102046	1.14163	0.253606	1
ENSMUST00000170092.7|ENSMUSG00000037503.12|OTTMUSG00000021855.4|OTTMUST00000126203.1|Fam168b-204|Fam168b|941|protein_coding|	24.6753	-0.191969	0.530457	-0.361894	0.717431	1
ENSMUST00000192924.1|ENSMUSG00000104358.1|OTTMUSG00000049504.1|OTTMUST00000126222.1|Gm37127-201|Gm37127|3036|TEC|	5.37487	-0.346599	0.667573	-0.519192	0.603627	1
ENSMUST00000156687.7|ENSMUSG00000026123.11|OTTMUSG00000029565.6|OTTMUST00000073323.2|Plekhb2-203|Plekhb2|5176|protein_coding|	6.08467	0.0447506	0.586133	0.0763488	0.939142	1
ENSMUST00000027297.10|ENSMUSG00000026123.11|OTTMUSG00000029565.6|OTTMUST00000073322.2|Plekhb2-201|Plekhb2|3279|protein_coding|	1204.53	0.0191571	0.070498	0.27174	0.785822	1
ENSMUST00000152654.2|ENSMUSG00000026123.11|OTTMUSG00000029565.6|OTTMUST00000073324.2|Plekhb2-202|Plekhb2|344|protein_coding|	11.9431	-0.542952	0.801303	-0.677586	0.498034	1
ENSMUST00000191722.1|ENSMUSG00000026123.11|OTTMUSG00000029565.6|OTTMUST00000127605.1|Plekhb2-204|Plekhb2|302|processed_transcript|	482.603	0.579578	0.325444	1.78088	0.0749312	1
ENSMUST00000191672.1|ENSMUSG00000103760.1|OTTMUSG00000049982.1|OTTMUST00000127190.1|Gm8009-201|Gm8009|436|processed_pseudogene|	4.03699	-0.111215	2.32846	-0.0477633	0.961905	1
ENSMUST00000088174.3|ENSMUSG00000045216.7|OTTMUSG00000029555.3|OTTMUST00000073283.1|Hs6st1-201|Hs6st1|3719|protein_coding|	242.486	-0.0264964	0.0980527	-0.270226	0.786986	1
ENSMUST00000194670.1|ENSMUSG00000045216.7|OTTMUSG00000029555.3|OTTMUST00000127133.1|Hs6st1-202|Hs6st1|3291|retained_intron|	15.2672	-0.171224	0.404829	-0.422953	0.67233	1
ENSMUST00000192656.1|ENSMUSG00000104523.1|OTTMUSG00000050225.1|OTTMUST00000127606.1|Gm37335-201|Gm37335|447|antisense|	240.588	-0.203425	0.270638	-0.75165	0.452261	1
ENSMUST00000193983.1|ENSMUSG00000102202.1|OTTMUSG00000049896.1|OTTMUST00000127038.1|Gm33280-201|Gm33280|4340|lincRNA|	2.94436	-0.260638	0.85783	-0.303835	0.761254	1
ENSMUST00000046875.13|ENSMUSG00000037470.14|OTTMUSG00000037695.3|OTTMUST00000097354.2|Uggt1-201|Uggt1|9033|protein_coding|	87.1119	0.0977452	0.159186	0.614032	0.539194	1
ENSMUST00000173999.7|ENSMUSG00000037470.14|OTTMUSG00000037695.3|OTTMUST00000097355.1|Uggt1-206|Uggt1|3536|retained_intron|	13.1696	-0.877886	1.12304	-0.781705	0.434388	1
ENSMUST00000174266.7|ENSMUSG00000037470.14|OTTMUSG00000037695.3|OTTMUST00000097356.1|Uggt1-209|Uggt1|5399|nonsense_mediated_decay|	30.6305	-0.035081	0.732761	-0.0478751	0.961816	1
ENSMUST00000173250.1|ENSMUSG00000037470.14|OTTMUSG00000037695.3|OTTMUST00000097367.1|Uggt1-205|Uggt1|626|retained_intron|	10.0454	0.646361	0.926657	0.697519	0.485478	1
ENSMUST00000174224.7|ENSMUSG00000037470.14|OTTMUSG00000037695.3|OTTMUST00000097357.1|Uggt1-208|Uggt1|579|nonsense_mediated_decay|	9.3417	-1.57547	1.88947	-0.833814	0.404386	1
ENSMUST00000173166.1|ENSMUSG00000037470.14|OTTMUSG00000037695.3|OTTMUST00000097358.1|Uggt1-204|Uggt1|1501|nonsense_mediated_decay|	8.30007	-0.433844	2.01564	-0.215239	0.829581	1
ENSMUST00000173082.1|ENSMUSG00000037470.14|OTTMUSG00000037695.3|OTTMUST00000097359.1|Uggt1-203|Uggt1|548|retained_intron|	3.13865	-0.881212	1.56527	-0.562979	0.57345	1
ENSMUST00000056946.7|ENSMUSG00000047180.8|OTTMUSG00000045459.2|OTTMUST00000119250.1|Neurl3-201|Neurl3|2598|protein_coding|	10.1345	0.142755	0.430023	0.331971	0.739911	1
ENSMUST00000126413.7|ENSMUSG00000037447.16|OTTMUSG00000021515.5|OTTMUST00000051020.2|Arid5a-207|Arid5a|870|protein_coding|	5.90839	0.523922	1.871	0.280023	0.77946	1
ENSMUST00000124280.7|ENSMUSG00000037447.16|OTTMUSG00000021515.5|OTTMUST00000051019.1|Arid5a-206|Arid5a|3118|retained_intron|	3.12364	0.674908	0.872065	0.773919	0.438978	1
ENSMUST00000116629.8|ENSMUSG00000037447.16|OTTMUSG00000021515.5|OTTMUST00000051018.2|Arid5a-205|Arid5a|2056|nonsense_mediated_decay|	35.2697	-0.00107124	0.366059	-0.00292643	0.997665	1
ENSMUST00000137906.1|ENSMUSG00000037447.16|OTTMUSG00000021515.5|OTTMUST00000051014.1|Arid5a-208|Arid5a|5504|protein_coding|	3.23811	-0.229953	1.04135	-0.220821	0.825232	1
ENSMUST00000192874.1|ENSMUSG00000037447.16|OTTMUSG00000021515.5|OTTMUST00000127040.1|Arid5a-215|Arid5a|5014|retained_intron|	2.56298	-0.505109	0.874888	-0.577342	0.563709	1
ENSMUST00000115029.1|ENSMUSG00000037447.16|OTTMUSG00000021515.5|OTTMUST00000051024.2|Arid5a-202|Arid5a|4329|protein_coding|	16.3266	0.109672	0.397161	0.276139	0.782441	1
ENSMUST00000141121.1|ENSMUSG00000037447.16|OTTMUSG00000021515.5|OTTMUST00000051027.1|Arid5a-210|Arid5a|400|retained_intron|	6.14419	-5.78426	2.44568	-2.3651	0.0180254	1
ENSMUST00000185912.6|ENSMUSG00000010453.12|OTTMUSG00000049477.4|OTTMUST00000126127.1|Kansl3-204|Kansl3|4527|protein_coding|	212.757	0.147311	0.179645	0.820009	0.412211	1
ENSMUST00000010597.9|ENSMUSG00000010453.12|OTTMUSG00000049477.4|OTTMUST00000126128.1|Kansl3-201|Kansl3|4663|protein_coding|	77.507	-0.448474	0.38465	-1.16593	0.243644	1
ENSMUST00000186470.1|ENSMUSG00000010453.12|OTTMUSG00000049477.4|OTTMUST00000126129.1|Kansl3-205|Kansl3|2801|protein_coding|	34.2704	0.432109	0.467065	0.925158	0.354884	1
ENSMUST00000188961.6|ENSMUSG00000010453.12|OTTMUSG00000049477.4|OTTMUST00000126130.1|Kansl3-209|Kansl3|2907|nonsense_mediated_decay|	8.91239	-0.412313	2.04167	-0.201949	0.839957	1
ENSMUST00000188528.6|ENSMUSG00000010453.12|OTTMUSG00000049477.4|OTTMUST00000126131.1|Kansl3-207|Kansl3|763|nonsense_mediated_decay|	7.48415	0.0531049	1.10703	0.0479704	0.96174	1
ENSMUST00000187628.1|ENSMUSG00000010453.12|OTTMUSG00000049477.4|OTTMUST00000126133.1|Kansl3-206|Kansl3|336|protein_coding|	4.79554	-1.94313	2.23771	-0.868358	0.385198	1
ENSMUST00000185614.1|ENSMUSG00000010453.12|OTTMUSG00000049477.4|OTTMUST00000126134.1|Kansl3-202|Kansl3|2177|retained_intron|	10.9753	-0.0711124	0.441303	-0.161142	0.871982	1
ENSMUST00000179162.6|ENSMUSG00000037432.15|OTTMUSG00000033700.4|OTTMUST00000128917.2|Fer1l5-202|Fer1l5|6315|protein_coding|	5.08564	-0.0544505	0.594599	-0.0915752	0.927036	1
ENSMUST00000140452.3|ENSMUSG00000037432.15|OTTMUSG00000033700.4|OTTMUST00000084899.3|Fer1l5-201|Fer1l5|1723|nonsense_mediated_decay|	81.1922	0.0304827	0.176095	0.173103	0.86257	1
ENSMUST00000192969.5|ENSMUSG00000001143.13|OTTMUSG00000021558.4|OTTMUST00000127607.1|Lman2l-207|Lman2l|705|protein_coding|	39.0641	0.387512	0.605394	0.640098	0.522109	1
ENSMUST00000125304.7|ENSMUSG00000001143.13|OTTMUSG00000021558.4|OTTMUST00000051147.2|Lman2l-204|Lman2l|3378|protein_coding|	106.368	0.148281	0.177048	0.837519	0.402301	1
ENSMUST00000134594.7|ENSMUSG00000001143.13|OTTMUSG00000021558.4|OTTMUST00000051150.1|Lman2l-205|Lman2l|4062|retained_intron|	24.7885	-0.389737	0.366773	-1.06261	0.287958	1
ENSMUST00000115011.7|ENSMUSG00000001143.13|OTTMUSG00000021558.4|OTTMUST00000051148.1|Lman2l-202|Lman2l|2290|protein_coding|	174.725	0.110091	0.180422	0.610185	0.541739	1
ENSMUST00000001171.12|ENSMUSG00000001143.13|OTTMUSG00000021558.4|OTTMUST00000051149.2|Lman2l-201|Lman2l|2174|nonsense_mediated_decay|	4.52824	0.913887	2.80761	0.325504	0.7448	1
ENSMUST00000152088.1|ENSMUSG00000001143.13|OTTMUSG00000021558.4|OTTMUST00000051151.1|Lman2l-206|Lman2l|634|protein_coding|	5.13329	0.0991265	1.33393	0.0743115	0.940762	1
ENSMUST00000123583.1|ENSMUSG00000001143.13|OTTMUSG00000021558.4|OTTMUST00000051152.2|Lman2l-203|Lman2l|689|nonsense_mediated_decay|	3.06253	-0.792996	1.88736	-0.42016	0.674368	1
ENSMUST00000193502.1|ENSMUSG00000001143.13|OTTMUSG00000021558.4|OTTMUST00000127134.1|Lman2l-208|Lman2l|1513|retained_intron|	11.7611	-0.152483	0.580829	-0.262527	0.792915	1
ENSMUST00000153128.1|ENSMUSG00000037408.10|OTTMUSG00000033420.2|OTTMUST00000083926.1|Cnnm4-201|Cnnm4|4547|protein_coding|	76.117	0.0575236	0.187974	0.30602	0.75959	1
ENSMUST00000001166.13|ENSMUSG00000001138.13|OTTMUSG00000021763.2|OTTMUST00000051653.1|Cnnm3-201|Cnnm3|5193|protein_coding|	26.1468	-0.231712	1.39557	-0.166034	0.86813	1
ENSMUST00000097776.3|ENSMUSG00000001138.13|OTTMUSG00000021763.2|OTTMUST00000051654.1|Cnnm3-202|Cnnm3|5292|protein_coding|	80.202	0.0630244	0.313956	0.200743	0.8409	1
ENSMUST00000154225.1|ENSMUSG00000001138.13|OTTMUSG00000021763.2|OTTMUST00000051655.1|Cnnm3-204|Cnnm3|559|retained_intron|	26.1957	-0.49739	0.63151	-0.787619	0.430919	1
ENSMUST00000195264.1|ENSMUSG00000001138.13|OTTMUSG00000021763.2|OTTMUST00000127557.1|Cnnm3-205|Cnnm3|1006|retained_intron|	3.70767	-0.0430865	0.997655	-0.0431877	0.965552	1
ENSMUST00000135100.1|ENSMUSG00000001138.13|OTTMUSG00000021763.2|OTTMUST00000051656.1|Cnnm3-203|Cnnm3|863|retained_intron|	30.1376	-0.315109	1.00581	-0.313289	0.754061	1
ENSMUST00000193083.5|ENSMUSG00000067653.12|OTTMUSG00000049836.2|OTTMUST00000126919.2|Ankrd23-202|Ankrd23|2277|protein_coding|	12.4474	0.541718	0.95905	0.564849	0.572176	1
ENSMUST00000194853.2|ENSMUSG00000067653.12|OTTMUSG00000049836.2|OTTMUST00000126922.1|Ankrd23-204|Ankrd23|1073|protein_coding|	4.33452	-0.755448	1.76928	-0.426979	0.669394	1
ENSMUST00000193991.2|ENSMUSG00000067653.12|OTTMUSG00000049836.2|OTTMUST00000126923.1|Ankrd23-203|Ankrd23|663|processed_transcript|	12.4796	0.210379	0.671717	0.313195	0.754133	1
ENSMUST00000191849.5|ENSMUSG00000109510.1|OTTMUSG00000050010.4|OTTMUST00000146455.1|Gm42417-201|Gm42417|2256|protein_coding|	3.81229	-0.849159	3.56279	-0.238341	0.811617	1
ENSMUST00000207088.1|ENSMUSG00000109510.1|OTTMUSG00000050010.4|OTTMUST00000127233.2|Gm42417-202|Gm42417|284|nonsense_mediated_decay|	2.49283	0.00476635	3.22722	0.00147692	0.998822	1
ENSMUST00000207843.1|ENSMUSG00000079610.9|OTTMUSG00000049837.2|OTTMUST00000126925.1|Ankrd39-203|Ankrd39|2646|nonsense_mediated_decay|	19.9224	-0.110434	0.524908	-0.210388	0.833365	1
ENSMUST00000001172.11|ENSMUSG00000079610.9|OTTMUSG00000049837.2|OTTMUST00000126926.2|Ankrd39-201|Ankrd39|2109|protein_coding|	31.8656	0.0363669	0.551771	0.0659094	0.94745	1
ENSMUST00000194894.3|ENSMUSG00000079610.9|OTTMUSG00000049837.2|OTTMUST00000126927.1|Ankrd39-202|Ankrd39|664|protein_coding|	8.94569	-0.500193	1.10443	-0.452898	0.650622	1
ENSMUST00000208269.1|ENSMUSG00000079610.9|OTTMUSG00000049837.2|OTTMUST00000126930.1|Ankrd39-205|Ankrd39|1889|retained_intron|	3.39579	0.178244	0.845467	0.210823	0.833025	1
ENSMUST00000195620.5|ENSMUSG00000026121.13|OTTMUSG00000020876.17|OTTMUST00000049350.1|Sema4c-208|Sema4c|3640|protein_coding|	46.3093	-0.138143	0.218356	-0.632651	0.526961	1
ENSMUST00000191785.1|ENSMUSG00000026121.13|OTTMUSG00000020876.17|OTTMUST00000049356.1|Sema4c-204|Sema4c|745|retained_intron|	3.03222	-4.56116	3.08448	-1.47875	0.139208	1
ENSMUST00000195160.1|ENSMUSG00000026121.13|OTTMUSG00000020876.17|OTTMUST00000049355.1|Sema4c-206|Sema4c|618|retained_intron|	3.45754	-4.45316	3.69633	-1.20475	0.2283	1
ENSMUST00000194426.1|ENSMUSG00000087589.3|OTTMUSG00000021816.3|OTTMUST00000127462.1|D430040D24Rik-202|D430040D24Rik|1967|retained_intron|	5.72691	-0.195527	0.73221	-0.267037	0.789441	1
ENSMUST00000081180.6|ENSMUSG00000061518.11|OTTMUSG00000049480.2|OTTMUST00000126143.2|Cox5b-201|Cox5b|625|protein_coding|	14.1027	0.434054	1.41426	0.306913	0.75891	1
ENSMUST00000193210.5|ENSMUSG00000061518.11|OTTMUSG00000049480.2|OTTMUST00000126138.1|Cox5b-204|Cox5b|865|protein_coding|	630.436	0.108219	0.166929	0.648293	0.516796	1
ENSMUST00000195151.5|ENSMUSG00000061518.11|OTTMUSG00000049480.2|OTTMUST00000126139.1|Cox5b-206|Cox5b|344|protein_coding|	35.0828	-2.55205	2.0464	-1.24709	0.212364	1
ENSMUST00000191790.5|ENSMUSG00000061518.11|OTTMUSG00000049480.2|OTTMUST00000126140.1|Cox5b-202|Cox5b|757|retained_intron|	103.887	0.0772996	0.225087	0.34342	0.731282	1
ENSMUST00000192859.1|ENSMUSG00000061518.11|OTTMUSG00000049480.2|OTTMUST00000126141.1|Cox5b-203|Cox5b|345|retained_intron|	18.2481	0.140256	0.935152	0.149982	0.880779	1
ENSMUST00000193235.1|ENSMUSG00000061518.11|OTTMUSG00000049480.2|OTTMUST00000126142.1|Cox5b-205|Cox5b|362|processed_transcript|	5448.03	0.227814	0.0956425	2.38194	0.0172219	1
ENSMUST00000043951.9|ENSMUSG00000037351.9|OTTMUSG00000034164.4|OTTMUST00000086602.3|Actr1b-201|Actr1b|3248|protein_coding|	1313.18	0.0518957	0.0655194	0.792066	0.428322	1
ENSMUST00000159675.1|ENSMUSG00000037351.9|OTTMUSG00000034164.4|OTTMUST00000086606.1|Actr1b-203|Actr1b|327|retained_intron|	6.35799	0.564199	2.86889	0.196661	0.844093	1
ENSMUST00000162684.2|ENSMUSG00000037351.9|OTTMUSG00000034164.4|OTTMUST00000126144.1|Actr1b-207|Actr1b|780|retained_intron|	178.646	0.00649159	0.189161	0.0343178	0.972624	1
ENSMUST00000159448.7|ENSMUSG00000037351.9|OTTMUSG00000034164.4|OTTMUST00000086603.2|Actr1b-202|Actr1b|643|protein_coding|	6.60892	1.07469	2.83246	0.379417	0.704378	1
ENSMUST00000160084.1|ENSMUSG00000037351.9|OTTMUSG00000034164.4|OTTMUST00000086608.2|Actr1b-205|Actr1b|728|protein_coding|	8.40048	1.50021	1.11831	1.3415	0.179757	1
ENSMUST00000160043.1|ENSMUSG00000037351.9|OTTMUSG00000034164.4|OTTMUST00000086607.1|Actr1b-204|Actr1b|417|retained_intron|	2.77996	4.46972	3.69507	1.20964	0.226415	1
ENSMUST00000162662.1|ENSMUSG00000037351.9|OTTMUSG00000034164.4|OTTMUST00000086604.1|Actr1b-206|Actr1b|356|processed_transcript|	9.46887	-0.485401	2.04282	-0.237613	0.812181	1
ENSMUST00000208994.1|ENSMUSG00000102416.4|OTTMUSG00000049901.4|OTTMUST00000127044.3|4933424G06Rik-204|4933424G06Rik|1120|protein_coding|	5.72199	-0.8353	0.854961	-0.977004	0.328567	1
ENSMUST00000193853.1|ENSMUSG00000104237.1|OTTMUSG00000049902.1|OTTMUST00000127046.1|Gm33533-201|Gm33533|1633|lincRNA|	14.0238	-0.703862	0.638706	-1.10201	0.270456	1
ENSMUST00000027291.6|ENSMUSG00000026117.10|OTTMUSG00000049481.5|OTTMUST00000126145.2|Zap70-201|Zap70|2245|protein_coding|	20.2503	-0.535761	0.41429	-1.2932	0.195941	1
ENSMUST00000027290.11|ENSMUSG00000026116.11|OTTMUSG00000049482.5|-|Tmem131-201|Tmem131|6546|protein_coding|	259.782	-0.0255081	0.120447	-0.211779	0.83228	1
ENSMUST00000194563.5|ENSMUSG00000026116.11|OTTMUSG00000049482.5|OTTMUST00000126150.3|Tmem131-208|Tmem131|6698|protein_coding|	14.6024	0.615176	1.4506	0.424084	0.671504	1
ENSMUST00000191381.1|ENSMUSG00000026116.11|OTTMUSG00000049482.5|OTTMUST00000126153.1|Tmem131-207|Tmem131|3969|retained_intron|	9.74889	-0.355259	0.512765	-0.69283	0.488416	1
ENSMUST00000187917.1|ENSMUSG00000026116.11|OTTMUSG00000049482.5|OTTMUST00000126154.1|Tmem131-204|Tmem131|703|retained_intron|	11.1463	-0.291281	0.537833	-0.541582	0.588107	1
ENSMUST00000189470.1|ENSMUSG00000026116.11|OTTMUSG00000049482.5|OTTMUST00000126155.1|Tmem131-205|Tmem131|696|protein_coding|	5.75884	-0.348785	1.39154	-0.250647	0.802087	1
ENSMUST00000194249.1|ENSMUSG00000103159.1|OTTMUSG00000049984.1|OTTMUST00000127192.1|F830112A20Rik-201|F830112A20Rik|3552|TEC|	2.20219	0.485593	0.933056	0.520433	0.602762	1
ENSMUST00000238500.1|ENSMUSG00000050122.19|OTTMUSG00000029372.8|OTTMUST00000181583.1|Vwa3b-212|Vwa3b|4717|protein_coding|	47.5421	-0.088216	0.261503	-0.337343	0.735859	1
ENSMUST00000194048.1|ENSMUSG00000050122.19|OTTMUSG00000029372.8|OTTMUST00000127466.1|Vwa3b-207|Vwa3b|665|processed_transcript|	38.5867	0.23225	0.457965	0.507134	0.612061	1
ENSMUST00000195450.1|ENSMUSG00000050122.19|OTTMUSG00000029372.8|OTTMUST00000127467.1|Vwa3b-210|Vwa3b|462|protein_coding|	56.6017	0.445137	0.47511	0.936914	0.348803	1
ENSMUST00000169057.2|ENSMUSG00000050122.19|OTTMUSG00000029372.8|-|Vwa3b-206|Vwa3b|1499|protein_coding|	8.95691	0.454404	1.66187	0.273429	0.784523	1
ENSMUST00000195303.1|ENSMUSG00000103603.1|OTTMUSG00000049904.1|OTTMUST00000127049.1|Gm37020-201|Gm37020|992|antisense|	4.20896	-0.274879	0.788097	-0.348788	0.727249	1
ENSMUST00000027288.9|ENSMUSG00000026114.14|OTTMUSG00000024612.5|OTTMUST00000060500.4|Cnga3-201|Cnga3|3554|protein_coding|	2.39773	-0.287855	0.930868	-0.309233	0.757144	1
ENSMUST00000027287.10|ENSMUSG00000026113.17|OTTMUSG00000033181.6|OTTMUST00000083008.3|Inpp4a-201|Inpp4a|5691|protein_coding|	395.051	-0.0346418	0.0949481	-0.36485	0.715224	1
ENSMUST00000140264.7|ENSMUSG00000026113.17|OTTMUSG00000033181.6|OTTMUST00000127875.1|Inpp4a-209|Inpp4a|3676|protein_coding|	2.36141	-0.333595	1.00897	-0.330628	0.740925	1
ENSMUST00000132401.7|ENSMUSG00000026113.17|OTTMUSG00000033181.6|OTTMUST00000083011.2|Inpp4a-205|Inpp4a|3234|protein_coding|	8.46529	0.309529	0.571593	0.541521	0.588149	1
ENSMUST00000137266.7|ENSMUSG00000026113.17|OTTMUSG00000033181.6|OTTMUST00000083030.3|Inpp4a-208|Inpp4a|2934|protein_coding|	5.22751	-0.0211235	0.882622	-0.0239326	0.980906	1
ENSMUST00000114933.8|ENSMUSG00000026113.17|OTTMUSG00000033181.6|OTTMUST00000083032.1|Inpp4a-203|Inpp4a|3004|protein_coding|	81.7842	0.0646703	0.225436	0.286867	0.774214	1
ENSMUST00000123124.1|ENSMUSG00000026113.17|OTTMUSG00000033181.6|OTTMUST00000083034.1|Inpp4a-204|Inpp4a|463|retained_intron|	4.23695	-0.3778	2.35288	-0.160569	0.872433	1
ENSMUST00000027286.6|ENSMUSG00000026112.7|OTTMUSG00000022117.2|OTTMUST00000052497.1|Coa5-201|Coa5|3863|protein_coding|	441.918	0.0833803	0.0916338	0.90993	0.362859	1
ENSMUST00000114925.9|ENSMUSG00000026111.15|OTTMUSG00000021774.21|OTTMUST00000051683.2|Unc50-202|Unc50|1094|protein_coding|	306.736	-0.0217959	0.15103	-0.144315	0.885252	1
ENSMUST00000027285.12|ENSMUSG00000026111.15|OTTMUSG00000021774.21|OTTMUST00000051682.1|Unc50-201|Unc50|1414|protein_coding|	86.7815	0.644864	0.321308	2.00699	0.0447504	1
ENSMUST00000118059.2|ENSMUSG00000026111.15|OTTMUSG00000021774.21|OTTMUST00000075443.1|Unc50-203|Unc50|1179|protein_coding|	6.36016	-6.73537	3.68185	-1.82935	0.0673477	1
ENSMUST00000134184.1|ENSMUSG00000026111.15|OTTMUSG00000021774.21|OTTMUST00000051685.1|Unc50-204|Unc50|730|retained_intron|	125.526	-0.190635	0.211666	-0.90064	0.36778	1
ENSMUST00000042161.14|ENSMUSG00000026110.15|OTTMUSG00000033899.7|-|Mgat4a-201|Mgat4a|7030|protein_coding|	105.033	-0.118553	0.179426	-0.660736	0.508782	1
ENSMUST00000151952.7|ENSMUSG00000026110.15|OTTMUSG00000033899.7|OTTMUST00000085506.1|Mgat4a-205|Mgat4a|7251|protein_coding|	28.9063	0.380576	0.573225	0.663921	0.506741	1
ENSMUST00000160023.5|ENSMUSG00000026090.16|OTTMUSG00000030326.2|OTTMUST00000075118.1|2010300C02Rik-201|2010300C02Rik|2538|protein_coding|	1258.52	0.0705688	0.132081	0.534283	0.593145	1
ENSMUST00000162875.7|ENSMUSG00000026090.16|OTTMUSG00000030326.2|OTTMUST00000075116.1|2010300C02Rik-203|2010300C02Rik|4634|protein_coding|	1455.1	0.0606651	0.123072	0.492925	0.622065	1
ENSMUST00000160589.1|ENSMUSG00000026090.16|OTTMUSG00000030326.2|OTTMUST00000075117.2|2010300C02Rik-202|2010300C02Rik|788|protein_coding|	131.421	0.136754	0.264956	0.516137	0.605759	1
ENSMUST00000160659.1|ENSMUSG00000089767.1|OTTMUSG00000030327.1|OTTMUST00000075119.1|4930556I23Rik-201|4930556I23Rik|560|antisense|	48.9406	0.225047	0.392548	0.573298	0.566443	1
ENSMUST00000041815.14|ENSMUSG00000060771.15|OTTMUSG00000023825.7|OTTMUST00000058199.2|Tsga10-201|Tsga10|3400|protein_coding|	23.3568	-0.55566	0.363522	-1.52855	0.126377	1
ENSMUST00000114902.7|ENSMUSG00000060771.15|OTTMUSG00000023825.7|OTTMUST00000058201.1|Tsga10-203|Tsga10|2724|protein_coding|	6.12516	1.92704	2.28611	0.842933	0.399266	1
ENSMUST00000239367.1|ENSMUSG00000060771.15|OTTMUSG00000023825.7|OTTMUST00000182289.1|Tsga10-209|Tsga10|2507|protein_coding|	4.10144	-1.10076	2.85294	-0.385832	0.699621	1
ENSMUST00000088072.9|ENSMUSG00000060771.15|OTTMUSG00000023825.7|OTTMUST00000058200.2|Tsga10-202|Tsga10|3837|protein_coding|	5.44699	-0.327471	0.616258	-0.531386	0.595152	1
ENSMUST00000151735.7|ENSMUSG00000060771.15|OTTMUSG00000023825.7|OTTMUST00000058202.1|Tsga10-206|Tsga10|2008|nonsense_mediated_decay|	5.32219	-0.245848	1.08298	-0.227012	0.820414	1
ENSMUST00000123082.8|ENSMUSG00000060771.15|OTTMUSG00000023825.7|OTTMUST00000058204.3|Tsga10-204|Tsga10|3953|protein_coding|	69.9826	-0.275524	0.176827	-1.55815	0.119197	1
ENSMUST00000155852.6|ENSMUSG00000060771.15|OTTMUSG00000023825.7|OTTMUST00000058203.2|Tsga10-207|Tsga10|2861|protein_coding|	2.71581	5.13443	2.58947	1.98281	0.0473888	1
ENSMUST00000134024.1|ENSMUSG00000060771.15|OTTMUSG00000023825.7|OTTMUST00000058205.1|Tsga10-205|Tsga10|3133|retained_intron|	15.7865	-0.373611	0.390185	-0.957522	0.338304	1
ENSMUST00000181885.1|ENSMUSG00000097268.1|OTTMUSG00000050387.1|OTTMUST00000127886.1|Gm26805-201|Gm26805|3089|antisense|	14.0502	-0.108145	0.375718	-0.287834	0.773473	1
ENSMUST00000128085.1|ENSMUSG00000037216.5|OTTMUSG00000022093.3|OTTMUST00000052447.2|Lipt1-202|Lipt1|774|protein_coding|	13.1105	0.0812062	0.765516	0.10608	0.915519	1
ENSMUST00000041621.4|ENSMUSG00000037216.5|OTTMUSG00000022093.3|OTTMUST00000052446.2|Lipt1-201|Lipt1|1485|protein_coding|	61.4038	0.163075	0.210968	0.772984	0.439532	1
ENSMUST00000142670.1|ENSMUSG00000037216.5|OTTMUSG00000022093.3|OTTMUST00000052448.2|Lipt1-203|Lipt1|812|protein_coding|	2.98561	1.08282	2.75488	0.393056	0.694278	1
ENSMUST00000139725.7|ENSMUSG00000026088.15|OTTMUSG00000026563.5|OTTMUST00000065791.1|Mitd1-205|Mitd1|1175|protein_coding|	3.16456	4.49959	1.89232	2.37782	0.0174153	1
ENSMUST00000027257.9|ENSMUSG00000026088.15|OTTMUSG00000026563.5|OTTMUST00000065724.3|Mitd1-201|Mitd1|1231|protein_coding|	60.825	-0.0362259	0.260889	-0.138856	0.889564	1
ENSMUST00000131754.1|ENSMUSG00000026088.15|OTTMUSG00000026563.5|OTTMUST00000086539.1|Mitd1-203|Mitd1|669|processed_transcript|	22.2995	-0.531352	0.362832	-1.46446	0.14307	1
ENSMUST00000127170.1|ENSMUSG00000026088.15|OTTMUSG00000026563.5|OTTMUST00000065793.2|Mitd1-202|Mitd1|723|processed_transcript|	55.6953	-0.182903	0.521408	-0.350788	0.725748	1
ENSMUST00000138806.1|ENSMUSG00000026088.15|OTTMUSG00000026563.5|OTTMUST00000065792.2|Mitd1-204|Mitd1|989|retained_intron|	14.8193	-0.221785	0.455854	-0.486526	0.626595	1
ENSMUST00000027256.11|ENSMUSG00000026087.11|OTTMUSG00000026562.6|OTTMUST00000065720.1|Mrpl30-201|Mrpl30|969|protein_coding|	25.9466	0.456879	0.62578	0.730095	0.465332	1
ENSMUST00000193673.5|ENSMUSG00000026087.11|OTTMUSG00000026562.6|OTTMUST00000127887.2|Mrpl30-205|Mrpl30|662|protein_coding|	91.8115	-0.0127878	0.984678	-0.0129868	0.989638	1
ENSMUST00000161694.1|ENSMUSG00000026087.11|OTTMUSG00000026562.6|OTTMUST00000065721.1|Mrpl30-203|Mrpl30|356|retained_intron|	5.63356	1.53643	1.56489	0.981812	0.326193	1
ENSMUST00000160082.2|ENSMUSG00000026087.11|OTTMUSG00000026562.6|OTTMUST00000065722.4|Mrpl30-202|Mrpl30|1757|protein_coding|	23.6308	0.0729922	0.329165	0.221749	0.824509	1
ENSMUST00000194857.5|ENSMUSG00000026087.11|OTTMUSG00000026562.6|OTTMUST00000127888.2|Mrpl30-206|Mrpl30|501|protein_coding|	349.574	0.0490985	0.28916	0.169797	0.86517	1
ENSMUST00000195373.1|ENSMUSG00000026087.11|OTTMUSG00000026562.6|OTTMUST00000128394.1|Mrpl30-207|Mrpl30|587|protein_coding|	887.942	-0.00325565	0.149258	-0.0218122	0.982598	1
ENSMUST00000162513.1|ENSMUSG00000026087.11|OTTMUSG00000026562.6|OTTMUST00000065723.1|Mrpl30-204|Mrpl30|644|retained_intron|	4.2852	-0.468286	0.939496	-0.498443	0.618171	1
ENSMUST00000078307.6|ENSMUSG00000061584.6|OTTMUSG00000026561.3|OTTMUST00000065719.3|Lyg2-201|Lyg2|2564|protein_coding|	2.24935	0.735333	1.18043	0.622935	0.533327	1
ENSMUST00000162031.7|ENSMUSG00000058407.12|OTTMUSG00000026595.7|OTTMUST00000065804.3|Txndc9-201|Txndc9|3381|protein_coding|	86.6015	-0.0314863	0.182935	-0.172117	0.863345	1
ENSMUST00000193832.5|ENSMUSG00000058407.12|OTTMUSG00000026595.7|OTTMUST00000065871.2|Txndc9-204|Txndc9|3472|protein_coding|	17.118	-0.251804	0.343059	-0.733994	0.462952	1
ENSMUST00000195247.5|ENSMUSG00000058407.12|OTTMUSG00000026595.7|OTTMUST00000065805.2|Txndc9-208|Txndc9|1699|protein_coding|	296.976	0.0493434	0.223418	0.220857	0.825203	1
ENSMUST00000194747.1|ENSMUSG00000058407.12|OTTMUSG00000026595.7|OTTMUST00000065870.2|Txndc9-206|Txndc9|2605|retained_intron|	53.5256	0.0281085	0.225832	0.124466	0.900946	1
ENSMUST00000192960.5|ENSMUSG00000058407.12|OTTMUSG00000026595.7|OTTMUST00000126160.1|Txndc9-203|Txndc9|472|protein_coding|	183.402	-0.202031	0.215517	-0.937425	0.34854	1
ENSMUST00000027252.7|ENSMUSG00000026083.12|OTTMUSG00000049483.2|OTTMUST00000126162.1|Eif5b-201|Eif5b|7797|protein_coding|	277.621	0.044391	0.10972	0.404586	0.685782	1
ENSMUST00000192548.5|ENSMUSG00000026083.12|OTTMUSG00000049483.2|OTTMUST00000126163.1|Eif5b-202|Eif5b|5788|retained_intron|	245.859	0.0265801	0.175725	0.15126	0.879771	1
ENSMUST00000195664.1|ENSMUSG00000026083.12|OTTMUSG00000049483.2|OTTMUST00000128397.1|Eif5b-205|Eif5b|690|retained_intron|	79.6723	-0.573821	0.794471	-0.722268	0.47013	1
ENSMUST00000027251.11|ENSMUSG00000026082.11|OTTMUSG00000049485.3|OTTMUST00000126165.1|Rev1-201|Rev1|4262|protein_coding|	104.079	-0.0673579	0.151763	-0.443835	0.657162	1
ENSMUST00000194650.5|ENSMUSG00000026082.11|OTTMUSG00000049485.3|OTTMUST00000126166.2|Rev1-209|Rev1|3576|retained_intron|	52.0342	0.183507	0.227912	0.805168	0.420722	1
ENSMUST00000193113.1|ENSMUSG00000026082.11|OTTMUSG00000049485.3|OTTMUST00000126168.1|Rev1-205|Rev1|393|retained_intron|	4.23914	0.417671	2.83294	0.147434	0.88279	1
ENSMUST00000193472.1|ENSMUSG00000026082.11|OTTMUSG00000049485.3|OTTMUST00000126171.1|Rev1-206|Rev1|777|nonsense_mediated_decay|	21.8039	-0.090111	0.325313	-0.276998	0.781782	1
ENSMUST00000192697.1|ENSMUSG00000026082.11|OTTMUSG00000049485.3|OTTMUST00000126172.1|Rev1-203|Rev1|687|processed_transcript|	6.09286	-0.430814	2.33562	-0.184454	0.853658	1
ENSMUST00000193922.1|ENSMUSG00000026082.11|OTTMUSG00000049485.3|OTTMUST00000126173.1|Rev1-208|Rev1|467|retained_intron|	7.6218	-1.76734	1.49819	-1.17965	0.238139	1
ENSMUST00000195028.1|ENSMUSG00000103804.1|OTTMUSG00000049486.1|OTTMUST00000126177.1|Gm37062-201|Gm37062|701|sense_intronic|	16.1369	-0.542204	0.612701	-0.88494	0.376189	1
ENSMUST00000095027.8|ENSMUSG00000037138.18|OTTMUSG00000019698.7|OTTMUST00000047164.3|Aff3-203|Aff3|5857|protein_coding|	154.772	0.201772	0.224377	0.899253	0.368518	1
ENSMUST00000238906.1|ENSMUSG00000037138.18|OTTMUSG00000019698.7|OTTMUST00000150547.2|Aff3-206|Aff3|5948|protein_coding|	36.5131	-0.286078	0.934858	-0.306012	0.759595	1
ENSMUST00000039827.13|ENSMUSG00000037138.18|OTTMUSG00000019698.7|-|Aff3-202|Aff3|6010|protein_coding|	13.3587	-1.25537	1.37495	-0.913032	0.361226	1
ENSMUST00000133299.1|ENSMUSG00000085391.1|OTTMUSG00000030948.1|OTTMUST00000076610.1|Gm16150-202|Gm16150|673|antisense|	5.49899	-1.1709	1.56466	-0.748339	0.454255	1
ENSMUST00000129696.1|ENSMUSG00000085280.1|OTTMUSG00000030949.2|OTTMUST00000076611.2|Gm16151-201|Gm16151|639|antisense|	3.53408	0.43597	1.38746	0.314221	0.753353	1
ENSMUST00000147695.8|ENSMUSG00000048814.11|OTTMUSG00000026560.5|OTTMUST00000182006.1|Lonrf2-202|Lonrf2|6932|protein_coding|	397.43	0.0539004	0.0934246	0.57694	0.56398	1
ENSMUST00000039612.4|ENSMUSG00000048814.11|OTTMUSG00000026560.5|-|Lonrf2-201|Lonrf2|5077|protein_coding|	133.3	-0.318358	0.464536	-0.685324	0.49314	1
ENSMUST00000027249.11|ENSMUSG00000026080.13|OTTMUSG00000049487.3|OTTMUST00000127686.1|Chst10-201|Chst10|2975|protein_coding|	395.985	0.104989	0.131146	0.800547	0.423394	1
ENSMUST00000193441.5|ENSMUSG00000026080.13|OTTMUSG00000049487.3|OTTMUST00000126178.2|Chst10-205|Chst10|4999|protein_coding|	15.0215	0.0337225	0.411492	0.0819517	0.934685	1
ENSMUST00000192948.5|ENSMUSG00000026080.13|OTTMUSG00000049487.3|OTTMUST00000127687.2|Chst10-203|Chst10|1086|nonsense_mediated_decay|	2.52105	1.59883	3.39616	0.470774	0.637802	1
ENSMUST00000194361.5|ENSMUSG00000026080.13|OTTMUSG00000049487.3|OTTMUST00000126179.2|Chst10-206|Chst10|2996|protein_coding|	18.5475	-0.522246	2.40699	-0.216971	0.828231	1
ENSMUST00000194657.1|ENSMUSG00000026080.13|OTTMUSG00000049487.3|OTTMUST00000126180.1|Chst10-207|Chst10|2431|nonsense_mediated_decay|	4.15267	-0.179855	0.849979	-0.211599	0.83242	1
ENSMUST00000027247.10|ENSMUSG00000026078.10|OTTMUSG00000050275.4|OTTMUST00000127689.2|Pdcl3-201|Pdcl3|3914|protein_coding|	7.40469	-0.450173	0.603966	-0.745361	0.456054	1
ENSMUST00000194552.1|ENSMUSG00000026078.10|OTTMUSG00000050275.4|OTTMUST00000127890.3|Pdcl3-204|Pdcl3|643|protein_coding|	90.9804	0.0879485	0.221315	0.397391	0.691079	1
ENSMUST00000193073.1|ENSMUSG00000026078.10|OTTMUSG00000050275.4|OTTMUST00000127891.1|Pdcl3-202|Pdcl3|944|retained_intron|	408.26	-0.000214048	0.0978489	-0.00218754	0.998255	1
ENSMUST00000194994.1|ENSMUSG00000103046.1|OTTMUSG00000050388.1|OTTMUST00000127892.1|Gm37309-201|Gm37309|1639|TEC|	15.7582	-0.0861721	0.44779	-0.192439	0.847399	1
ENSMUST00000195455.1|ENSMUSG00000103182.1|OTTMUSG00000050564.1|OTTMUST00000128220.1|Gm37091-201|Gm37091|2087|TEC|	14.8167	-0.0368283	0.408453	-0.0901651	0.928156	1
ENSMUST00000173050.7|ENSMUSG00000026077.15|OTTMUSG00000036938.3|OTTMUST00000094904.2|Npas2-203|Npas2|484|protein_coding|	3.27057	1.01796	1.27556	0.798045	0.424844	1
ENSMUST00000056815.8|ENSMUSG00000026077.15|OTTMUSG00000036938.3|OTTMUST00000094905.2|Npas2-201|Npas2|4236|protein_coding|	136.046	-0.0764822	0.16682	-0.458471	0.646614	1
ENSMUST00000086535.11|ENSMUSG00000073702.11|OTTMUSG00000050276.2|OTTMUST00000127691.1|Rpl31-201|Rpl31|1049|protein_coding|	190.364	-0.0462585	0.202728	-0.22818	0.819507	1
ENSMUST00000194746.5|ENSMUSG00000073702.11|OTTMUSG00000050276.2|OTTMUST00000127692.1|Rpl31-205|Rpl31|703|protein_coding|	17.4312	0.767657	0.509492	1.50671	0.131885	1
ENSMUST00000178079.7|ENSMUSG00000073702.11|OTTMUSG00000050276.2|OTTMUST00000127693.1|Rpl31-202|Rpl31|487|protein_coding|	1104.24	-0.124312	0.242585	-0.512447	0.608338	1
ENSMUST00000179954.7|ENSMUSG00000073702.11|OTTMUSG00000050276.2|OTTMUST00000127694.1|Rpl31-203|Rpl31|630|protein_coding|	58.8919	0.0372585	0.496681	0.075015	0.940203	1
ENSMUST00000195123.5|ENSMUSG00000073702.11|OTTMUSG00000050276.2|OTTMUST00000127695.2|Rpl31-206|Rpl31|356|protein_coding|	250.524	0.980043	1.85792	0.527495	0.59785	1
ENSMUST00000191855.1|ENSMUSG00000073702.11|OTTMUSG00000050276.2|OTTMUST00000127696.1|Rpl31-204|Rpl31|468|retained_intron|	2337.89	0.012991	0.138369	0.0938867	0.925199	1
ENSMUST00000054462.10|ENSMUSG00000003134.10|OTTMUSG00000050277.3|OTTMUST00000127697.2|Tbc1d8-201|Tbc1d8|4451|protein_coding|	48.2758	-0.178177	0.222211	-0.801838	0.422647	1
ENSMUST00000192099.1|ENSMUSG00000003134.10|OTTMUSG00000050277.3|OTTMUST00000128340.1|Tbc1d8-202|Tbc1d8|454|nonsense_mediated_decay|	33.4935	-0.0632278	0.634407	-0.0996645	0.920611	1
ENSMUST00000193823.1|ENSMUSG00000003134.10|OTTMUSG00000050277.3|OTTMUST00000127698.1|Tbc1d8-204|Tbc1d8|3512|protein_coding|	5.45872	-0.0326548	0.80646	-0.0404915	0.967701	1
ENSMUST00000161515.7|ENSMUSG00000003135.15|OTTMUSG00000026590.3|OTTMUST00000065794.2|Cnot11-203|Cnot11|3482|protein_coding|	3.99727	0.363349	1.61522	0.224954	0.822015	1
ENSMUST00000003219.13|ENSMUSG00000003135.15|OTTMUSG00000026590.3|-|Cnot11-201|Cnot11|3162|protein_coding|	145.054	-0.0728065	0.124575	-0.584439	0.558925	1
ENSMUST00000160145.1|ENSMUSG00000003135.15|OTTMUSG00000026590.3|OTTMUST00000065795.1|Cnot11-202|Cnot11|2097|retained_intron|	90.4203	0.0915328	0.26316	0.347822	0.727974	1
ENSMUST00000146314.1|ENSMUSG00000085894.1|OTTMUSG00000026591.1|OTTMUST00000065796.1|Gm15832-201|Gm15832|1832|processed_transcript|	33.4349	0.0171028	0.261144	0.0654918	0.947782	1
ENSMUST00000062525.10|ENSMUSG00000048234.13|OTTMUSG00000021879.2|OTTMUST00000051939.1|Rnf149-201|Rnf149|2492|protein_coding|	228.456	0.188811	0.148313	1.27306	0.202998	1
ENSMUST00000195136.1|ENSMUSG00000048234.13|OTTMUSG00000021879.2|OTTMUST00000127898.1|Rnf149-203|Rnf149|668|nonsense_mediated_decay|	25.9277	0.810673	0.863771	0.938528	0.347973	1
ENSMUST00000153381.1|ENSMUSG00000048234.13|OTTMUSG00000021879.2|OTTMUST00000051940.1|Rnf149-202|Rnf149|509|retained_intron|	15.2145	-0.41487	0.992401	-0.418047	0.675913	1
ENSMUST00000053355.5|ENSMUSG00000050967.5|OTTMUSG00000049490.1|OTTMUST00000126186.1|Creg2-201|Creg2|6091|protein_coding|	621.431	0.107586	0.0940511	1.14391	0.252661	1
ENSMUST00000181841.1|ENSMUSG00000097083.1|OTTMUSG00000050390.1|OTTMUST00000127900.1|D930019O06Rik-201|D930019O06Rik|3663|antisense|	20.5169	0.0878802	0.327896	0.268013	0.788689	1
ENSMUST00000151913.2|ENSMUSG00000057173.8|OTTMUSG00000033905.2|OTTMUST00000085534.2|Rfx8-202|Rfx8|2008|protein_coding|	2.85264	0.347798	0.858991	0.404891	0.685557	1
ENSMUST00000168431.6|ENSMUSG00000026074.15|OTTMUSG00000050440.4|OTTMUST00000127982.2|Map4k4-202|Map4k4|5632|protein_coding|	116.873	-0.176889	0.399052	-0.443272	0.657569	1
ENSMUST00000163854.8|ENSMUSG00000026074.15|OTTMUSG00000050440.4|-|Map4k4-201|Map4k4|5782|protein_coding|	148.077	0.286752	0.265008	1.08205	0.279228	1
ENSMUST00000193682.5|ENSMUSG00000026074.15|OTTMUSG00000050440.4|OTTMUST00000127975.1|Map4k4-213|Map4k4|3759|protein_coding|	168.573	0.0555559	0.203274	0.273306	0.784618	1
ENSMUST00000195636.5|ENSMUSG00000026074.15|OTTMUSG00000050440.4|OTTMUST00000127978.1|Map4k4-217|Map4k4|4082|protein_coding|	19.0759	-1.91494	2.17808	-0.879191	0.379298	1
ENSMUST00000192509.5|ENSMUSG00000026074.15|OTTMUSG00000050440.4|OTTMUST00000127981.2|Map4k4-209|Map4k4|3918|protein_coding|	11.8871	2.16982	1.48559	1.46058	0.14413	1
ENSMUST00000193514.6|ENSMUSG00000026074.15|OTTMUSG00000050440.4|OTTMUST00000127983.2|Map4k4-211|Map4k4|384|processed_transcript|	2.38441	-3.04198	3.72638	-0.816337	0.414307	1
ENSMUST00000192355.5|ENSMUSG00000026074.15|OTTMUSG00000050440.4|OTTMUST00000127987.2|Map4k4-208|Map4k4|711|protein_coding|	15.4653	-0.592399	1.1903	-0.49769	0.618703	1
ENSMUST00000192194.1|ENSMUSG00000026074.15|OTTMUSG00000050440.4|OTTMUST00000128221.1|Map4k4-207|Map4k4|1937|retained_intron|	7.69682	-0.425414	0.521145	-0.816306	0.414325	1
ENSMUST00000192884.1|ENSMUSG00000026074.15|OTTMUSG00000050440.4|OTTMUST00000127990.1|Map4k4-210|Map4k4|544|retained_intron|	37.3868	-0.625611	0.507267	-1.2333	0.217465	1
ENSMUST00000191657.1|ENSMUSG00000026074.15|OTTMUSG00000050440.4|OTTMUST00000127991.1|Map4k4-203|Map4k4|426|retained_intron|	310.233	-0.124567	0.244029	-0.510459	0.60973	1
ENSMUST00000193054.1|ENSMUSG00000102985.1|OTTMUSG00000050565.1|OTTMUST00000128222.1|4930456G14Rik-201|4930456G14Rik|1330|TEC|	10.3855	0.0854296	0.470124	0.181717	0.855804	1
ENSMUST00000191671.5|ENSMUSG00000026073.13|OTTMUSG00000050443.3|OTTMUST00000127994.2|Il1r2-202|Il1r2|760|protein_coding|	2.97587	0.8663	1.33156	0.650592	0.51531	1
ENSMUST00000181756.2|ENSMUSG00000097899.2|OTTMUSG00000050445.1|OTTMUST00000127999.1|Gm16894-201|Gm16894|842|antisense|	20.0085	0.19107	0.451725	0.422979	0.672311	1
ENSMUST00000114795.2|ENSMUSG00000026072.12|OTTMUSG00000050518.3|OTTMUST00000128133.2|Il1r1-202|Il1r1|4832|protein_coding|	69.8236	-0.0508739	0.299137	-0.170069	0.864956	1
ENSMUST00000195402.1|ENSMUSG00000026072.12|OTTMUSG00000050518.3|OTTMUST00000128258.1|Il1r1-203|Il1r1|473|processed_transcript|	3.28683	0.720489	1.53852	0.4683	0.63957	1
ENSMUST00000191850.1|ENSMUSG00000103560.1|OTTMUSG00000050519.2|OTTMUST00000128134.2|Gm38070-201|Gm38070|6480|TEC|	4.5411	-0.0314105	0.66256	-0.0474078	0.962188	1
ENSMUST00000194296.5|ENSMUSG00000070942.8|OTTMUSG00000050520.3|OTTMUST00000128137.2|Il1rl2-204|Il1rl2|3908|protein_coding|	3.18218	0.868343	0.830972	1.04497	0.296035	1
ENSMUST00000192199.1|ENSMUSG00000103230.1|OTTMUSG00000050644.1|OTTMUST00000128398.1|Gm17970-201|Gm17970|685|processed_pseudogene|	4.42165	1.26794	1.15273	1.09994	0.271357	1
ENSMUST00000159724.1|ENSMUSG00000026068.11|OTTMUSG00000034788.2|OTTMUST00000088426.1|Il18rap-202|Il18rap|2447|retained_intron|	4.26212	-0.311912	0.687453	-0.453722	0.650029	1
ENSMUST00000027233.8|ENSMUSG00000026065.8|OTTMUSG00000050474.4|OTTMUST00000128061.1|Slc9a4-201|Slc9a4|3962|protein_coding|	86.6513	0.247867	0.269342	0.920269	0.357432	1
ENSMUST00000192454.1|ENSMUSG00000026065.8|OTTMUSG00000050474.4|OTTMUST00000128225.1|Slc9a4-202|Slc9a4|1449|retained_intron|	26.0567	0.000608026	0.656698	0.000925884	0.999261	1
ENSMUST00000027231.12|ENSMUSG00000026062.12|OTTMUSG00000050475.3|OTTMUST00000128063.2|Slc9a2-201|Slc9a2|5019|protein_coding|	153.191	0.217769	0.167048	1.30363	0.192359	1
ENSMUST00000195134.1|ENSMUSG00000103270.1|OTTMUSG00000050521.1|OTTMUST00000128139.1|Gm37915-201|Gm37915|3261|antisense|	6.75256	-0.144293	0.548888	-0.262883	0.792641	1
ENSMUST00000039672.5|ENSMUSG00000041945.12|OTTMUSG00000022617.2|OTTMUST00000054180.1|Mfsd9-201|Mfsd9|3160|protein_coding|	31.6214	-0.0961947	0.351574	-0.273611	0.784383	1
ENSMUST00000131390.7|ENSMUSG00000041945.12|OTTMUSG00000022617.2|OTTMUST00000054181.2|Mfsd9-202|Mfsd9|3311|nonsense_mediated_decay|	3.43918	1.42332	3.39913	0.41873	0.675413	1
ENSMUST00000209336.1|ENSMUSG00000101299.2|OTTMUSG00000046300.2|OTTMUST00000149863.1|Gm28175-202|Gm28175|1477|lincRNA|	31.8463	0.217132	0.29857	0.727241	0.467078	1
ENSMUST00000181660.7|ENSMUSG00000060424.14|OTTMUSG00000039880.3|OTTMUST00000112077.2|Pantr1-208|Pantr1|2085|lincRNA|	20.6701	0.417478	0.347669	1.20079	0.229832	1
ENSMUST00000181725.7|ENSMUSG00000060424.14|OTTMUSG00000039880.3|OTTMUST00000112078.2|Pantr1-209|Pantr1|615|lincRNA|	142.335	0.307714	0.93194	0.330187	0.741259	1
ENSMUST00000176154.2|ENSMUSG00000060424.14|OTTMUSG00000039880.3|OTTMUST00000121178.1|Pantr1-203|Pantr1|514|lincRNA|	10.2061	0.276237	2.01474	0.137108	0.890946	1
ENSMUST00000176977.7|ENSMUSG00000060424.14|OTTMUSG00000039880.3|OTTMUST00000103640.2|Pantr1-204|Pantr1|562|lincRNA|	6.92009	0.112033	1.31775	0.0850185	0.932247	1
ENSMUST00000181593.7|ENSMUSG00000060424.14|OTTMUSG00000039880.3|OTTMUST00000112079.1|Pantr1-207|Pantr1|680|lincRNA|	104.448	0.137059	0.953412	0.143757	0.885693	1
ENSMUST00000180689.7|ENSMUSG00000060424.14|OTTMUSG00000039880.3|OTTMUST00000112080.1|Pantr1-206|Pantr1|546|lincRNA|	354.375	0.568827	0.226424	2.51222	0.0119974	1
ENSMUST00000188153.6|ENSMUSG00000060424.14|OTTMUSG00000039880.3|OTTMUST00000121179.1|Pantr1-212|Pantr1|499|lincRNA|	550.026	-0.630017	0.33805	-1.86368	0.0623663	1
ENSMUST00000176052.7|ENSMUSG00000060424.14|OTTMUSG00000039880.3|OTTMUST00000103641.2|Pantr1-202|Pantr1|506|lincRNA|	194.323	1.17725	1.96674	0.598577	0.549455	1
ENSMUST00000186656.6|ENSMUSG00000060424.14|OTTMUSG00000039880.3|OTTMUST00000103639.2|Pantr1-211|Pantr1|647|lincRNA|	15.8852	-0.787214	1.76244	-0.446661	0.65512	1
ENSMUST00000078844.7|ENSMUSG00000060424.14|OTTMUSG00000039880.3|-|Pantr1-201|Pantr1|198|lincRNA|	476.591	-0.141326	0.496434	-0.284683	0.775887	1
ENSMUST00000185599.1|ENSMUSG00000060424.14|OTTMUSG00000039880.3|OTTMUST00000121180.1|Pantr1-210|Pantr1|343|lincRNA|	11.58	-0.133391	2.00694	-0.066465	0.947008	1
ENSMUST00000177136.2|ENSMUSG00000060424.14|OTTMUSG00000039880.3|OTTMUST00000112081.1|Pantr1-205|Pantr1|1543|lincRNA|	9.60831	0.667691	0.483271	1.38161	0.167092	1
ENSMUST00000191831.1|ENSMUSG00000104199.1|OTTMUSG00000042504.1|OTTMUST00000112082.1|4930420N18Rik-201|4930420N18Rik|676|TEC|	4.66747	-0.257086	1.19664	-0.21484	0.829892	1
ENSMUST00000239323.1|ENSMUSG00000045515.4|OTTMUSG00000022569.3|OTTMUST00000182218.1|Pou3f3-202|Pou3f3|7330|protein_coding|	47.3321	0.788099	0.369193	2.13465	0.0327893	1
ENSMUST00000054883.3|ENSMUSG00000045515.4|OTTMUSG00000022569.3|OTTMUST00000054069.3|Pou3f3-201|Pou3f3|7409|protein_coding|	265.887	-0.158794	0.107351	-1.4792	0.139086	1
ENSMUST00000199521.4|ENSMUSG00000093436.6|OTTMUSG00000039882.3|OTTMUST00000134775.1|Gm20646-202|Gm20646|660|sense_overlapping|	6.11187	-0.596898	1.02155	-0.584305	0.559015	1
ENSMUST00000176807.2|ENSMUSG00000093436.6|OTTMUSG00000039882.3|OTTMUST00000103643.2|Gm20646-201|Gm20646|1316|sense_overlapping|	37.887	0.0953198	0.291164	0.327375	0.743384	1
ENSMUST00000180589.1|ENSMUSG00000097063.3|OTTMUSG00000042855.1|OTTMUST00000112634.1|Pantr2-201|Pantr2|463|lincRNA|	24.7367	0.474914	0.594305	0.799109	0.424227	1
ENSMUST00000192894.1|ENSMUSG00000097063.3|OTTMUSG00000042855.1|OTTMUST00000112635.1|Pantr2-202|Pantr2|981|TEC|	33.6908	-0.0110801	0.316396	-0.0350196	0.972064	1
ENSMUST00000188773.1|ENSMUSG00000099784.1|OTTMUSG00000042856.1|OTTMUST00000112636.1|Dalir-201|Dalir|2170|lincRNA|	30.3031	-0.0025904	0.26642	-0.00972297	0.992242	1
ENSMUST00000057208.12|ENSMUSG00000060679.14|OTTMUSG00000046302.2|OTTMUST00000120696.1|Mrps9-201|Mrps9|1418|protein_coding|	399.671	0.154671	0.144688	1.069	0.285069	1
ENSMUST00000185376.6|ENSMUSG00000060679.14|OTTMUSG00000046302.2|OTTMUST00000120697.1|Mrps9-202|Mrps9|2088|processed_transcript|	11.053	0.101204	0.560651	0.180512	0.856751	1
ENSMUST00000185523.6|ENSMUSG00000060679.14|OTTMUSG00000046302.2|OTTMUST00000120698.1|Mrps9-203|Mrps9|1867|processed_transcript|	26.4901	-0.458819	0.372055	-1.2332	0.217501	1
ENSMUST00000188174.6|ENSMUSG00000060679.14|OTTMUSG00000046302.2|OTTMUST00000120699.1|Mrps9-205|Mrps9|2421|retained_intron|	6.93647	-0.600206	0.60593	-0.990554	0.321904	1
ENSMUST00000201108.3|ENSMUSG00000060679.14|OTTMUSG00000046302.2|OTTMUST00000138735.1|Mrps9-206|Mrps9|1009|nonsense_mediated_decay|	7.7635	0.280166	2.04121	0.137254	0.89083	1
ENSMUST00000202358.1|ENSMUSG00000060679.14|OTTMUSG00000046302.2|OTTMUST00000138736.1|Mrps9-207|Mrps9|687|retained_intron|	90.3611	-0.0714256	0.304201	-0.234797	0.814366	1
ENSMUST00000188621.1|ENSMUSG00000041907.9|OTTMUSG00000045911.2|OTTMUST00000126193.1|Gpr45-205|Gpr45|2046|processed_transcript|	72.5784	0.257979	0.181287	1.42304	0.154724	1
ENSMUST00000179766.2|ENSMUSG00000041907.9|OTTMUSG00000045911.2|OTTMUST00000119941.1|Gpr45-203|Gpr45|3776|protein_coding|	39.846	0.0739373	0.234113	0.315819	0.75214	1
ENSMUST00000179655.1|ENSMUSG00000041907.9|OTTMUSG00000045911.2|OTTMUST00000119942.2|Gpr45-202|Gpr45|1730|processed_transcript|	7.41724	0.234383	0.54495	0.4301	0.667123	1
ENSMUST00000095014.7|ENSMUSG00000070939.9|OTTMUSG00000046304.4|OTTMUST00000120704.2|Tgfbrap1-201|Tgfbrap1|5607|protein_coding|	40.1769	-0.0714733	0.451027	-0.158468	0.874088	1
ENSMUST00000186694.6|ENSMUSG00000070939.9|OTTMUSG00000046304.4|OTTMUST00000120703.1|Tgfbrap1-202|Tgfbrap1|5385|protein_coding|	166.049	0.0511931	0.153751	0.332962	0.739163	1
ENSMUST00000188598.1|ENSMUSG00000070939.9|OTTMUSG00000046304.4|OTTMUST00000120705.1|Tgfbrap1-205|Tgfbrap1|3160|retained_intron|	5.52372	-0.543466	0.769973	-0.705824	0.480297	1
ENSMUST00000187872.1|ENSMUSG00000070939.9|OTTMUSG00000046304.4|OTTMUST00000120708.1|Tgfbrap1-204|Tgfbrap1|3257|retained_intron|	2.8513	-0.251678	0.85859	-0.293129	0.769423	1
ENSMUST00000189010.1|ENSMUSG00000070939.9|OTTMUSG00000046304.4|OTTMUST00000120709.3|Tgfbrap1-207|Tgfbrap1|785|protein_coding|	3.55603	1.06896	0.896809	1.19196	0.233279	1
ENSMUST00000185980.1|ENSMUSG00000100269.1|OTTMUSG00000046305.1|OTTMUST00000120711.1|Gm28782-201|Gm28782|414|antisense|	7.0335	-1.31835	0.874605	-1.50737	0.131716	1
ENSMUST00000039080.3|ENSMUSG00000041878.3|OTTMUSG00000046306.1|OTTMUST00000120712.1|8430432A02Rik-201|8430432A02Rik|1248|antisense|	15.3867	0.0751767	0.440684	0.170591	0.864545	1
ENSMUST00000010434.7|ENSMUSG00000010290.7|OTTMUSG00000021985.1|OTTMUST00000052200.1|AI597479-201|AI597479|3458|protein_coding|	218.481	-0.0438152	0.101886	-0.430043	0.667165	1
ENSMUST00000008280.13|ENSMUSG00000008136.14|OTTMUSG00000046311.2|OTTMUST00000120717.1|Fhl2-201|Fhl2|1563|protein_coding|	350.145	0.0328698	0.161284	0.203801	0.838509	1
ENSMUST00000178557.1|ENSMUSG00000094497.1|OTTMUSG00000022085.1|OTTMUST00000052438.1|Gm8210-201|Gm8210|483|processed_pseudogene|	2.39585	1.27493	2.39674	0.531945	0.594764	1
ENSMUST00000086421.8|ENSMUSG00000066877.11|OTTMUSG00000021065.5|OTTMUST00000049828.2|Nck2-201|Nck2|2772|protein_coding|	349.1	0.0819161	0.104734	0.782132	0.434137	1
ENSMUST00000194710.1|ENSMUSG00000103422.1|OTTMUSG00000046351.1|OTTMUST00000120795.1|Gm37536-201|Gm37536|2491|TEC|	7.3951	0.0551239	0.658847	0.0836673	0.933321	1
ENSMUST00000193169.1|ENSMUSG00000103945.1|OTTMUSG00000046354.1|OTTMUST00000120798.1|Gm38228-201|Gm38228|1293|TEC|	8.64763	0.195921	0.543736	0.360323	0.718605	1
ENSMUST00000027217.8|ENSMUSG00000026051.8|OTTMUSG00000020869.1|OTTMUST00000049335.1|Ecrg4-201|Ecrg4|902|protein_coding|	193.744	-2.21259	1.07048	-2.06692	0.038742	1
ENSMUST00000186289.1|ENSMUSG00000100764.1|OTTMUSG00000046393.1|OTTMUST00000120864.1|Gm29155-202|Gm29155|216|antisense|	2.91249	-4.63384	3.69419	-1.25436	0.209711	1
ENSMUST00000185910.1|ENSMUSG00000100764.1|OTTMUSG00000046393.1|OTTMUST00000120865.1|Gm29155-201|Gm29155|269|antisense|	18.7467	-0.847797	0.723724	-1.17144	0.241423	1
ENSMUST00000188753.1|ENSMUSG00000100635.1|OTTMUSG00000046394.1|OTTMUST00000120866.1|Gm29157-201|Gm29157|612|lincRNA|	8.05824	-1.50612	1.06901	-1.40889	0.158869	1
ENSMUST00000187764.1|ENSMUSG00000100480.1|OTTMUSG00000046395.1|OTTMUST00000120867.1|Gm29156-201|Gm29156|499|lincRNA|	21.5354	-0.55767	0.434816	-1.28254	0.199652	1
ENSMUST00000126008.7|ENSMUSG00000057363.12|OTTMUSG00000030350.4|OTTMUST00000075193.1|Uxs1-202|Uxs1|4620|protein_coding|	48.7755	0.0687329	0.239286	0.287242	0.773927	1
ENSMUST00000076997.12|ENSMUSG00000057363.12|OTTMUSG00000030350.4|OTTMUST00000075194.1|Uxs1-201|Uxs1|1921|nonsense_mediated_decay|	374.075	0.0315394	0.121066	0.260514	0.794467	1
ENSMUST00000139451.7|ENSMUSG00000057363.12|OTTMUSG00000030350.4|OTTMUST00000075195.3|Uxs1-207|Uxs1|854|protein_coding|	2.46554	-1.55622	2.73326	-0.569365	0.569108	1
ENSMUST00000136179.7|ENSMUSG00000057363.12|OTTMUSG00000030350.4|OTTMUST00000075200.1|Uxs1-205|Uxs1|896|processed_transcript|	9.18981	0.390243	1.38388	0.281992	0.77795	1
ENSMUST00000134860.7|ENSMUSG00000057363.12|OTTMUSG00000030350.4|OTTMUST00000075197.1|Uxs1-204|Uxs1|355|processed_transcript|	14.5366	-1.0233	1.35697	-0.75411	0.450783	1
ENSMUST00000128261.1|ENSMUSG00000057363.12|OTTMUSG00000030350.4|OTTMUST00000075196.2|Uxs1-203|Uxs1|449|protein_coding|	3.83623	1.03854	2.89504	0.358731	0.719796	1
ENSMUST00000191395.1|ENSMUSG00000100701.1|OTTMUSG00000046398.1|OTTMUST00000120870.1|Gm19587-201|Gm19587|545|processed_pseudogene|	2.63127	-3.88406	2.38958	-1.62542	0.104074	1
ENSMUST00000185579.6|ENSMUSG00000041763.14|OTTMUSG00000046400.3|OTTMUST00000121126.1|Tpp2-202|Tpp2|450|processed_transcript|	2.74837	-0.639727	2.19067	-0.292024	0.770269	1
ENSMUST00000087933.9|ENSMUSG00000041763.14|OTTMUSG00000046400.3|OTTMUST00000120872.1|Tpp2-201|Tpp2|4649|protein_coding|	2.34236	5.25312	3.30919	1.58743	0.112414	1
ENSMUST00000190401.6|ENSMUSG00000041763.14|OTTMUSG00000046400.3|OTTMUST00000120873.1|Tpp2-210|Tpp2|4994|retained_intron|	2.40474	-0.654911	0.92224	-0.71013	0.477624	1
ENSMUST00000188313.6|ENSMUSG00000041763.14|OTTMUSG00000046400.3|OTTMUST00000120875.1|Tpp2-207|Tpp2|4631|protein_coding|	306.125	-0.0915053	0.108415	-0.844032	0.398651	1
ENSMUST00000190207.1|ENSMUSG00000041763.14|OTTMUSG00000046400.3|OTTMUST00000120878.1|Tpp2-209|Tpp2|2420|protein_coding|	26.3011	0.499856	0.377906	1.3227	0.185936	1
ENSMUST00000187115.1|ENSMUSG00000041763.14|OTTMUSG00000046400.3|OTTMUST00000121128.1|Tpp2-205|Tpp2|847|retained_intron|	31.5213	-0.82358	0.457333	-1.80083	0.0717294	1
ENSMUST00000027215.11|ENSMUSG00000026049.11|OTTMUSG00000034051.3|OTTMUST00000085988.1|Tex30-201|Tex30|1272|protein_coding|	8.36331	-0.315873	3.39475	-0.0930473	0.925866	1
ENSMUST00000156392.7|ENSMUSG00000026049.11|OTTMUSG00000034051.3|OTTMUST00000085993.1|Tex30-213|Tex30|1122|protein_coding|	50.7701	0.0204447	0.422562	0.0483828	0.961411	1
ENSMUST00000147571.7|ENSMUSG00000026049.11|OTTMUSG00000034051.3|OTTMUST00000085991.1|Tex30-208|Tex30|1360|protein_coding|	3.54597	-2.20646	1.79476	-1.22939	0.218925	1
ENSMUST00000147661.7|ENSMUSG00000026049.11|OTTMUSG00000034051.3|OTTMUST00000085997.2|Tex30-209|Tex30|486|protein_coding|	5.70136	1.46436	2.06185	0.710218	0.477569	1
ENSMUST00000134195.2|ENSMUSG00000101104.6|OTTMUSG00000046588.1|OTTMUST00000121130.1|Gm29247-201|Gm29247|521|processed_transcript|	3.80276	-0.0906414	2.86824	-0.0316018	0.97479	1
ENSMUST00000065767.8|ENSMUSG00000026047.13|OTTMUSG00000034049.3|OTTMUST00000085981.1|Poglut2-202|Poglut2|2359|protein_coding|	15.8963	-0.153685	0.627991	-0.244725	0.80667	1
ENSMUST00000141125.7|ENSMUSG00000026047.13|OTTMUSG00000034049.3|OTTMUST00000085982.1|Poglut2-203|Poglut2|2085|retained_intron|	72.2057	-0.112672	0.264435	-0.426086	0.670045	1
ENSMUST00000027213.13|ENSMUSG00000026047.13|OTTMUSG00000034049.3|OTTMUST00000085985.1|Poglut2-201|Poglut2|1765|protein_coding|	7.98703	0.412177	1.70585	0.241626	0.80907	1
ENSMUST00000149665.1|ENSMUSG00000026047.13|OTTMUSG00000034049.3|OTTMUST00000085983.1|Poglut2-204|Poglut2|2031|retained_intron|	2.66621	0.674727	1.22238	0.551978	0.580963	1
ENSMUST00000138521.7|ENSMUSG00000041684.11|OTTMUSG00000023025.4|OTTMUST00000055466.1|Bivm-204|Bivm|341|processed_transcript|	6.25625	-0.0178878	1.65735	-0.010793	0.991389	1
ENSMUST00000035991.7|ENSMUSG00000041684.11|OTTMUSG00000023025.4|OTTMUST00000055464.1|Bivm-201|Bivm|3313|protein_coding|	106.537	-0.163152	0.242922	-0.671626	0.501822	1
ENSMUST00000186280.1|ENSMUSG00000041684.11|OTTMUSG00000023025.4|OTTMUST00000121291.1|Bivm-206|Bivm|405|processed_transcript|	6.64876	1.09657	0.933305	1.17493	0.240023	1
ENSMUST00000114709.2|ENSMUSG00000041684.11|OTTMUSG00000023025.4|OTTMUST00000055463.1|Bivm-202|Bivm|3570|protein_coding|	61.5931	0.193406	0.301919	0.640589	0.52179	1
ENSMUST00000129068.1|ENSMUSG00000041684.11|OTTMUSG00000023025.4|OTTMUST00000055467.3|Bivm-203|Bivm|361|protein_coding|	2.47766	-1.78929	2.81819	-0.634906	0.52549	1
ENSMUST00000188376.1|ENSMUSG00000026048.16|OTTMUSG00000021431.3|OTTMUST00000121293.1|Ercc5-207|Ercc5|1779|retained_intron|	7.43578	-0.456105	0.566731	-0.8048	0.420935	1
ENSMUST00000027214.3|ENSMUSG00000026048.16|OTTMUSG00000021431.3|OTTMUST00000050813.1|Ercc5-201|Ercc5|3907|protein_coding|	131.852	-0.0105418	0.137569	-0.076629	0.938919	1
ENSMUST00000131177.7|ENSMUSG00000026048.16|OTTMUSG00000021431.3|OTTMUST00000050814.1|Ercc5-202|Ercc5|4239|retained_intron|	11.171	-0.30473	0.862332	-0.353379	0.723804	1
ENSMUST00000145406.1|ENSMUSG00000026048.16|OTTMUSG00000021431.3|OTTMUST00000075846.1|Ercc5-205|Ercc5|494|processed_transcript|	4.7614	2.51892	1.84456	1.36559	0.172067	1
ENSMUST00000137380.7|ENSMUSG00000026048.16|OTTMUSG00000021431.3|OTTMUST00000050815.1|Ercc5-203|Ercc5|1060|retained_intron|	7.50943	-0.467067	1.16732	-0.400119	0.689069	1
ENSMUST00000155862.1|ENSMUSG00000026048.16|OTTMUSG00000021431.3|OTTMUST00000050816.1|Ercc5-206|Ercc5|956|retained_intron|	6.52477	-0.149792	2.05119	-0.0730268	0.941785	1
ENSMUST00000190951.1|ENSMUSG00000100769.1|OTTMUSG00000046689.1|OTTMUST00000121295.1|Gm28893-201|Gm28893|1108|processed_transcript|	11.764	-0.136202	0.448177	-0.303903	0.761202	1
ENSMUST00000160854.7|ENSMUSG00000056870.9|OTTMUSG00000030324.4|OTTMUST00000075111.1|Gulp1-203|Gulp1|1399|protein_coding|	4.95532	0.721945	1.11504	0.647459	0.517335	1
ENSMUST00000159555.7|ENSMUSG00000056870.9|OTTMUSG00000030324.4|OTTMUST00000075112.1|Gulp1-202|Gulp1|2882|nonsense_mediated_decay|	18.5745	-0.159787	0.496166	-0.322044	0.74742	1
ENSMUST00000162600.1|ENSMUSG00000056870.9|OTTMUSG00000030324.4|OTTMUST00000075113.1|Gulp1-206|Gulp1|2798|protein_coding|	5.37245	0.131807	2.05435	0.06416	0.948843	1
ENSMUST00000194594.1|ENSMUSG00000103071.1|OTTMUSG00000046694.1|OTTMUST00000121301.1|Gm38110-201|Gm38110|1551|TEC|	39.5651	-0.126265	0.302863	-0.416904	0.676749	1
ENSMUST00000087883.12|ENSMUSG00000026043.18|OTTMUSG00000021335.3|OTTMUST00000050577.1|Col3a1-201|Col3a1|5564|protein_coding|	5.51287	-0.0225105	0.619951	-0.0363101	0.971035	1
ENSMUST00000190943.1|ENSMUSG00000026043.18|OTTMUSG00000021335.3|OTTMUST00000121025.1|Col3a1-207|Col3a1|431|retained_intron|	2.53463	-1.76354	1.89991	-0.928225	0.353291	1
ENSMUST00000186021.1|ENSMUSG00000026043.18|OTTMUSG00000021335.3|OTTMUST00000121027.2|Col3a1-205|Col3a1|737|protein_coding|	3.07172	1.06895	2.3212	0.460514	0.645148	1
ENSMUST00000086430.4|ENSMUSG00000026042.16|OTTMUSG00000021356.1|OTTMUST00000050640.1|Col5a2-201|Col5a2|6625|protein_coding|	41.0655	-0.14014	0.248382	-0.564212	0.57261	1
ENSMUST00000150143.1|ENSMUSG00000026042.16|OTTMUSG00000021356.1|OTTMUST00000050642.1|Col5a2-204|Col5a2|2951|retained_intron|	2.22215	-0.851059	1.07649	-0.790584	0.429187	1
ENSMUST00000027139.14|ENSMUSG00000025995.16|OTTMUSG00000022347.3|OTTMUST00000053315.1|Wdr75-201|Wdr75|2953|protein_coding|	113.903	-0.0659958	0.256441	-0.257353	0.796906	1
ENSMUST00000154436.7|ENSMUSG00000025995.16|OTTMUSG00000022347.3|OTTMUST00000053316.1|Wdr75-207|Wdr75|3226|retained_intron|	18.3188	-0.736137	0.621544	-1.18437	0.236268	1
ENSMUST00000142145.1|ENSMUSG00000025995.16|OTTMUSG00000022347.3|OTTMUST00000053319.1|Wdr75-203|Wdr75|615|retained_intron|	8.14735	0.156589	1.11699	0.140188	0.888511	1
ENSMUST00000143737.7|ENSMUSG00000025995.16|OTTMUSG00000022347.3|OTTMUST00000053317.1|Wdr75-204|Wdr75|1945|processed_transcript|	63.1946	0.749387	0.330959	2.26429	0.0235564	1
ENSMUST00000146602.1|ENSMUSG00000025995.16|OTTMUSG00000022347.3|OTTMUST00000053321.1|Wdr75-205|Wdr75|387|processed_transcript|	13.0298	2.53369	1.88683	1.34283	0.179327	1
ENSMUST00000135662.7|ENSMUSG00000025995.16|OTTMUSG00000022347.3|OTTMUST00000053318.1|Wdr75-202|Wdr75|2076|retained_intron|	31.0708	-0.44246	0.346715	-1.27615	0.201903	1
ENSMUST00000186308.1|ENSMUSG00000025995.16|OTTMUSG00000022347.3|OTTMUST00000121034.1|Wdr75-208|Wdr75|628|retained_intron|	60.5245	-0.620363	0.546372	-1.13542	0.256199	1
ENSMUST00000186651.1|ENSMUSG00000025995.16|OTTMUSG00000022347.3|OTTMUST00000121035.1|Wdr75-209|Wdr75|412|protein_coding|	105.416	0.248896	0.497577	0.500216	0.616923	1
ENSMUST00000191371.1|ENSMUSG00000099850.1|OTTMUSG00000046524.1|OTTMUST00000121036.1|Gm28906-201|Gm28906|1779|processed_pseudogene|	4.20963	0.425111	0.859621	0.494533	0.620929	1
ENSMUST00000153604.1|ENSMUSG00000084817.3|OTTMUSG00000022092.2|OTTMUST00000052445.2|Gm5526-201|Gm5526|423|processed_pseudogene|	4.54204	0.456642	2.40563	0.189823	0.849448	1
ENSMUST00000027137.10|ENSMUSG00000025993.10|OTTMUSG00000046528.3|OTTMUST00000121040.2|Slc40a1-201|Slc40a1|3370|protein_coding|	55.2748	0.0327749	0.227832	0.143856	0.885614	1
ENSMUST00000069293.9|ENSMUSG00000041144.12|OTTMUSG00000046662.2|-|Dnah7b-201|Dnah7b|12318|protein_coding|	4.47972	-0.197659	0.636053	-0.310758	0.755985	1
ENSMUST00000238212.1|ENSMUSG00000041144.12|OTTMUSG00000046662.2|OTTMUST00000181753.1|Dnah7b-207|Dnah7b|12319|protein_coding|	4.07339	-0.0362683	0.667498	-0.0543347	0.956668	1
ENSMUST00000187548.1|ENSMUSG00000041144.12|OTTMUSG00000046662.2|OTTMUST00000121262.1|Dnah7b-204|Dnah7b|5370|retained_intron|	2.97528	-0.0535294	0.846725	-0.0632193	0.949592	1
ENSMUST00000185557.1|ENSMUSG00000041144.12|OTTMUSG00000046662.2|OTTMUST00000121263.1|Dnah7b-202|Dnah7b|532|processed_transcript|	4.80082	0.325572	1.69797	0.191742	0.847944	1
ENSMUST00000185879.1|ENSMUSG00000041144.12|OTTMUSG00000046662.2|OTTMUST00000121264.1|Dnah7b-203|Dnah7b|740|nonsense_mediated_decay|	18.8965	0.35959	0.553083	0.650156	0.515591	1
ENSMUST00000188705.1|ENSMUSG00000101262.1|OTTMUSG00000046663.1|OTTMUST00000121265.1|Gm8326-201|Gm8326|1953|processed_pseudogene|	2.48624	0.368088	0.971693	0.378811	0.704829	1
ENSMUST00000189749.6|ENSMUSG00000101337.6|OTTMUSG00000046664.2|OTTMUST00000121266.2|Dnah7c-204|Dnah7c|12207|protein_coding|	5.28219	-0.157309	0.588029	-0.267519	0.789069	1
ENSMUST00000027131.5|ENSMUSG00000025986.6|OTTMUSG00000021430.4|OTTMUST00000050811.1|Slc39a10-201|Slc39a10|5498|protein_coding|	572.332	-0.024716	0.109441	-0.225839	0.821326	1
ENSMUST00000141226.2|ENSMUSG00000025986.6|OTTMUSG00000021430.4|OTTMUST00000050812.2|Slc39a10-202|Slc39a10|2372|retained_intron|	8.42451	0.275374	1.00002	0.275369	0.783033	1
ENSMUST00000189404.1|ENSMUSG00000100213.1|OTTMUSG00000046938.1|OTTMUST00000121663.1|Gm28151-201|Gm28151|951|lincRNA|	72.6819	-0.0688964	0.313067	-0.220069	0.825818	1
ENSMUST00000186233.1|ENSMUSG00000101921.1|OTTMUSG00000046818.1|OTTMUST00000121454.1|Gm28825-201|Gm28825|238|processed_pseudogene|	2.43482	0	3.81693	0	1	1
ENSMUST00000190006.1|ENSMUSG00000101447.1|OTTMUSG00000046819.1|OTTMUST00000121457.1|Gm28826-201|Gm28826|488|lincRNA|	24.8837	0.154321	0.519555	0.297026	0.766446	1
ENSMUST00000187358.1|ENSMUSG00000100033.1|OTTMUSG00000046816.1|OTTMUST00000121452.1|Gm8337-201|Gm8337|1938|processed_pseudogene|	6.87432	0.196119	0.628979	0.311806	0.755188	1
ENSMUST00000056879.8|ENSMUSG00000051616.14|OTTMUSG00000046784.1|-|C230029F24Rik-201|C230029F24Rik|528|lincRNA|	8.33914	0.172097	0.829251	0.207533	0.835593	1
ENSMUST00000186016.1|ENSMUSG00000099608.1|OTTMUSG00000046793.1|OTTMUST00000121424.1|4933411E06Rik-201|4933411E06Rik|1493|lincRNA|	42.2958	0.408034	0.299318	1.36321	0.172816	1
ENSMUST00000122582.1|ENSMUSG00000084531.1|-|-|Gm25843-201|Gm25843|314|misc_RNA|	2.55753	-5.00735	3.69052	-1.35681	0.174841	1
ENSMUST00000186103.6|ENSMUSG00000026109.14|OTTMUSG00000022395.3|OTTMUST00000121317.1|Tmeff2-204|Tmeff2|1274|processed_transcript|	3.40045	-0.066139	0.829949	-0.0796905	0.936483	1
ENSMUST00000139157.7|ENSMUSG00000026109.14|OTTMUSG00000022395.3|OTTMUST00000053514.1|Tmeff2-203|Tmeff2|415|processed_transcript|	7.49402	-0.499665	1.01215	-0.493667	0.621542	1
ENSMUST00000114565.7|ENSMUSG00000026109.14|OTTMUSG00000022395.3|OTTMUST00000053513.1|Tmeff2-202|Tmeff2|2718|protein_coding|	6.87349	0.617816	0.532588	1.16003	0.246038	1
ENSMUST00000081851.3|ENSMUSG00000026109.14|OTTMUSG00000022395.3|OTTMUST00000053512.2|Tmeff2-201|Tmeff2|3343|protein_coding|	461.565	0.0495151	0.103286	0.479399	0.631655	1
ENSMUST00000185627.1|ENSMUSG00000100671.1|OTTMUSG00000046707.1|OTTMUST00000121318.1|Gm28322-201|Gm28322|1475|lincRNA|	4.46532	-0.0722168	0.953436	-0.0757438	0.939623	1
ENSMUST00000189560.1|ENSMUSG00000101242.1|OTTMUSG00000046708.1|OTTMUST00000121319.1|Gm28319-201|Gm28319|226|antisense|	18.751	-1.18719	1.75667	-0.675818	0.499156	1
ENSMUST00000187777.1|ENSMUSG00000099924.1|OTTMUSG00000046709.1|OTTMUST00000121320.1|Gm28320-201|Gm28320|2273|sense_intronic|	16.2297	0.0776679	0.407558	0.190569	0.848863	1
ENSMUST00000190705.1|ENSMUSG00000099625.1|OTTMUSG00000046710.1|OTTMUST00000121321.1|Gm29325-201|Gm29325|2528|lincRNA|	112.475	-0.136514	0.290165	-0.47047	0.638019	1
ENSMUST00000189867.1|ENSMUSG00000101799.1|OTTMUSG00000046711.1|OTTMUST00000121322.1|9330175M20Rik-201|9330175M20Rik|2552|antisense|	2.48777	-0.748921	0.870939	-0.8599	0.389844	1
ENSMUST00000051572.7|ENSMUSG00000045954.7|OTTMUSG00000046712.1|OTTMUST00000121323.1|Cavin2-201|Cavin2|3055|protein_coding|	60.3769	-0.307425	0.234721	-1.30975	0.190282	1
ENSMUST00000189542.6|ENSMUSG00000026107.11|OTTMUSG00000046715.1|OTTMUST00000121326.1|Nabp1-209|Nabp1|4790|nonsense_mediated_decay|	8.04025	-0.510962	0.998576	-0.51169	0.608868	1
ENSMUST00000186003.6|ENSMUSG00000026107.11|OTTMUSG00000046715.1|OTTMUST00000121327.1|Nabp1-204|Nabp1|4418|nonsense_mediated_decay|	18.0766	0.147354	0.618671	0.238179	0.811742	1
ENSMUST00000190103.6|ENSMUSG00000026107.11|OTTMUSG00000046715.1|OTTMUST00000121328.1|Nabp1-210|Nabp1|2903|nonsense_mediated_decay|	2.79264	0.469425	1.5988	0.293612	0.769055	1
ENSMUST00000027279.11|ENSMUSG00000026107.11|OTTMUSG00000046715.1|OTTMUST00000121329.1|Nabp1-201|Nabp1|2838|protein_coding|	86.3876	0.245534	0.193786	1.26704	0.205141	1
ENSMUST00000186684.6|ENSMUSG00000026107.11|OTTMUSG00000046715.1|OTTMUST00000121330.1|Nabp1-205|Nabp1|2677|protein_coding|	4.491	-5.97394	2.82594	-2.11397	0.0345181	1
ENSMUST00000188204.6|ENSMUSG00000026107.11|OTTMUSG00000046715.1|OTTMUST00000121331.1|Nabp1-207|Nabp1|972|protein_coding|	7.17162	1.08727	2.37518	0.457762	0.647124	1
ENSMUST00000188051.6|ENSMUSG00000026107.11|OTTMUSG00000046715.1|OTTMUST00000121332.1|Nabp1-206|Nabp1|680|protein_coding|	12.6245	-0.897108	2.46953	-0.36327	0.716403	1
ENSMUST00000185961.1|ENSMUSG00000026107.11|OTTMUSG00000046715.1|OTTMUST00000121334.1|Nabp1-203|Nabp1|516|retained_intron|	2.26785	-0.675223	3.57899	-0.188663	0.850357	1
ENSMUST00000188303.1|ENSMUSG00000026107.11|OTTMUSG00000046715.1|OTTMUST00000121335.1|Nabp1-208|Nabp1|2808|retained_intron|	2.17799	0.637153	0.981303	0.649292	0.516149	1
ENSMUST00000189410.1|ENSMUSG00000099413.1|OTTMUSG00000046716.1|OTTMUST00000121337.1|Gm17767-201|Gm17767|1470|lincRNA|	5.18281	0.733046	0.687657	1.06601	0.286421	1
ENSMUST00000046390.13|ENSMUSG00000018417.14|OTTMUSG00000016470.4|OTTMUST00000039699.2|Myo1b-202|Myo1b|5052|protein_coding|	24.5848	-0.57144	0.463804	-1.23207	0.217922	1
ENSMUST00000114537.8|ENSMUSG00000018417.14|OTTMUSG00000016470.4|OTTMUST00000039701.1|Myo1b-203|Myo1b|4618|protein_coding|	4.71047	1.63646	3.31063	0.494305	0.621091	1
ENSMUST00000018561.13|ENSMUSG00000018417.14|OTTMUSG00000016470.4|OTTMUST00000039700.1|Myo1b-201|Myo1b|4767|protein_coding|	42.2952	0.35135	0.298311	1.1778	0.238878	1
ENSMUST00000145367.1|ENSMUSG00000018417.14|OTTMUSG00000016470.4|OTTMUST00000039710.1|Myo1b-214|Myo1b|765|retained_intron|	7.75006	-1.19232	0.926267	-1.28723	0.198015	1
ENSMUST00000140731.7|ENSMUSG00000018417.14|OTTMUSG00000016470.4|OTTMUST00000039708.1|Myo1b-211|Myo1b|448|processed_transcript|	3.80004	-0.026162	2.99835	-0.00872546	0.993038	1
ENSMUST00000140930.1|ENSMUSG00000018417.14|OTTMUSG00000016470.4|OTTMUST00000039709.1|Myo1b-212|Myo1b|683|retained_intron|	8.35241	-1.44103	0.880043	-1.63745	0.101536	1
ENSMUST00000151525.7|ENSMUSG00000018417.14|OTTMUSG00000016470.4|OTTMUST00000039702.1|Myo1b-215|Myo1b|3045|retained_intron|	2.40051	1.07604	0.910309	1.18206	0.237181	1
ENSMUST00000187554.1|ENSMUSG00000062939.11|OTTMUSG00000046732.1|OTTMUST00000121359.1|Stat4-204|Stat4|607|retained_intron|	2.659	-0.485745	1.58592	-0.306287	0.759386	1
ENSMUST00000210323.1|ENSMUSG00000109599.1|OTTMUSG00000060782.1|OTTMUST00000148595.1|Gm31812-201|Gm31812|1170|lincRNA|	3.64461	-1.60535	0.954012	-1.68274	0.0924264	1
ENSMUST00000186574.6|ENSMUSG00000026104.14|OTTMUSG00000046734.2|OTTMUST00000121557.1|Stat1-205|Stat1|2834|protein_coding|	3.12877	0.145072	2.38791	0.0607529	0.951556	1
ENSMUST00000191435.6|ENSMUSG00000026104.14|OTTMUSG00000046734.2|OTTMUST00000121558.1|Stat1-212|Stat1|2803|protein_coding|	6.53672	-0.137287	1.33086	-0.103157	0.917839	1
ENSMUST00000186857.6|ENSMUSG00000026104.14|OTTMUSG00000046734.2|OTTMUST00000121559.1|Stat1-206|Stat1|4241|protein_coding|	94.6659	0.427449	0.1802	2.37208	0.0176882	1
ENSMUST00000189347.6|ENSMUSG00000026104.14|OTTMUSG00000046734.2|OTTMUST00000121561.1|Stat1-211|Stat1|2588|protein_coding|	4.15849	1.88848	2.7547	0.685549	0.492997	1
ENSMUST00000186057.6|ENSMUSG00000026104.14|OTTMUSG00000046734.2|OTTMUST00000121564.1|Stat1-203|Stat1|3998|protein_coding|	5.32471	-1.6985	2.77636	-0.611771	0.540689	1
ENSMUST00000189244.6|ENSMUSG00000026104.14|OTTMUSG00000046734.2|OTTMUST00000121566.1|Stat1-209|Stat1|3298|protein_coding|	8.27339	-0.936202	0.661983	-1.41424	0.157292	1
ENSMUST00000189336.1|ENSMUSG00000026104.14|OTTMUSG00000046734.2|OTTMUST00000121567.1|Stat1-210|Stat1|886|nonsense_mediated_decay|	44.4785	0.101518	0.354187	0.286623	0.774401	1
ENSMUST00000114513.8|ENSMUSG00000026103.14|OTTMUSG00000021410.6|OTTMUST00000050744.1|Gls-204|Gls|4966|protein_coding|	1195.92	0.00655349	0.0733386	0.0893593	0.928796	1
ENSMUST00000156887.7|ENSMUSG00000026103.14|OTTMUSG00000021410.6|OTTMUST00000050773.1|Gls-217|Gls|646|protein_coding|	47.8602	-4.22298	2.03463	-2.07555	0.0379354	1
ENSMUST00000136654.1|ENSMUSG00000026103.14|OTTMUSG00000021410.6|OTTMUST00000050776.1|Gls-208|Gls|691|retained_intron|	34.2898	-0.0523825	0.584202	-0.0896649	0.928553	1
ENSMUST00000126221.1|ENSMUSG00000026103.14|OTTMUSG00000021410.6|OTTMUST00000050775.1|Gls-206|Gls|758|retained_intron|	43.1068	-0.734575	0.45743	-1.60587	0.108302	1
ENSMUST00000138906.7|ENSMUSG00000026103.14|OTTMUSG00000021410.6|OTTMUST00000050774.1|Gls-209|Gls|434|retained_intron|	17.3559	-0.276772	2.31227	-0.119697	0.904723	1
ENSMUST00000114510.7|ENSMUSG00000026103.14|OTTMUSG00000021410.6|OTTMUST00000050743.2|Gls-202|Gls|5596|protein_coding|	6.10663	-0.308445	0.712825	-0.432707	0.665228	1
ENSMUST00000114509.7|ENSMUSG00000026103.14|OTTMUSG00000021410.6|OTTMUST00000050770.2|Gls-201|Gls|3716|retained_intron|	281.844	0.143913	0.176739	0.814269	0.415491	1
ENSMUST00000155587.7|ENSMUSG00000026103.14|OTTMUSG00000021410.6|OTTMUST00000050760.1|Gls-216|Gls|3252|protein_coding|	66.8024	-0.911575	0.435061	-2.09528	0.036146	1
ENSMUST00000129107.1|ENSMUSG00000026103.14|OTTMUSG00000021410.6|OTTMUST00000050772.2|Gls-207|Gls|368|protein_coding|	308.167	-0.235135	0.299728	-0.784495	0.43275	1
ENSMUST00000123324.7|ENSMUSG00000026103.14|OTTMUSG00000021410.6|OTTMUST00000050771.1|Gls-205|Gls|947|retained_intron|	5.94143	1.38553	1.68466	0.822441	0.410826	1
ENSMUST00000139273.7|ENSMUSG00000026103.14|OTTMUSG00000021410.6|OTTMUST00000050777.1|Gls-210|Gls|836|processed_transcript|	180.54	-0.33942	0.267487	-1.26892	0.204469	1
ENSMUST00000148917.1|ENSMUSG00000026103.14|OTTMUSG00000021410.6|OTTMUST00000050763.1|Gls-214|Gls|2793|retained_intron|	20.7743	-0.507687	0.453381	-1.11978	0.262808	1
ENSMUST00000147825.7|ENSMUSG00000026103.14|OTTMUSG00000021410.6|OTTMUST00000050778.1|Gls-213|Gls|680|retained_intron|	192.16	-0.169568	0.427839	-0.396337	0.691856	1
ENSMUST00000145514.7|ENSMUSG00000026103.14|OTTMUSG00000021410.6|OTTMUST00000050762.2|Gls-212|Gls|2399|retained_intron|	94.2172	-0.401331	0.516425	-0.777133	0.43708	1
ENSMUST00000151694.1|ENSMUSG00000026103.14|OTTMUSG00000021410.6|OTTMUST00000050769.1|Gls-215|Gls|682|retained_intron|	3.36205	-1.11456	1.84486	-0.604139	0.545751	1
ENSMUST00000142976.1|ENSMUSG00000026103.14|OTTMUSG00000021410.6|OTTMUST00000050768.1|Gls-211|Gls|487|processed_transcript|	5.62074	0.637556	1.6555	0.385114	0.700153	1
ENSMUST00000186764.6|ENSMUSG00000002881.14|OTTMUSG00000035900.4|OTTMUST00000092060.2|Nab1-205|Nab1|3640|protein_coding|	151.964	0.20859	0.168734	1.23621	0.216381	1
ENSMUST00000069792.13|ENSMUSG00000002881.14|OTTMUSG00000035900.4|OTTMUST00000092056.2|Nab1-201|Nab1|3874|protein_coding|	22.708	-1.4672	1.43193	-1.02464	0.305535	1
ENSMUST00000167732.1|ENSMUSG00000002881.14|OTTMUSG00000035900.4|OTTMUST00000092058.1|Nab1-202|Nab1|514|retained_intron|	48.8444	0.323348	0.907929	0.356138	0.721737	1
ENSMUST00000180794.1|ENSMUSG00000097833.1|OTTMUSG00000042716.1|OTTMUST00000112450.1|Gm5976-201|Gm5976|996|processed_pseudogene|	2.59919	-0.249168	1.81507	-0.137277	0.890812	1
ENSMUST00000191424.1|ENSMUSG00000101501.1|OTTMUSG00000046886.1|OTTMUST00000121576.1|Rps27a-ps1-201|Rps27a-ps1|463|processed_pseudogene|	5.93639	-0.4938	1.67641	-0.294559	0.768331	1
ENSMUST00000189527.1|ENSMUSG00000100120.1|OTTMUSG00000046887.1|OTTMUST00000121577.1|Gm553-201|Gm553|701|lincRNA|	2.17857	1.07721	1.42822	0.754232	0.45071	1
ENSMUST00000165859.7|ENSMUSG00000043015.15|OTTMUSG00000046917.1|OTTMUST00000121623.1|Nemp2-201|Nemp2|3396|protein_coding|	5.80607	0.865764	2.02221	0.428127	0.668559	1
ENSMUST00000188507.6|ENSMUSG00000043015.15|OTTMUSG00000046917.1|OTTMUST00000121624.1|Nemp2-205|Nemp2|3247|nonsense_mediated_decay|	17.6808	-0.364629	0.745694	-0.48898	0.624856	1
ENSMUST00000186903.6|ENSMUSG00000043015.15|OTTMUSG00000046917.1|OTTMUST00000121628.1|Nemp2-204|Nemp2|4338|retained_intron|	10.7208	-0.233353	0.528296	-0.44171	0.658699	1
ENSMUST00000191873.1|ENSMUSG00000103630.1|OTTMUSG00000046918.1|OTTMUST00000121631.1|Gm37242-201|Gm37242|2085|TEC|	37.9987	-0.0835581	0.393664	-0.212257	0.831906	1
ENSMUST00000156876.7|ENSMUSG00000041439.15|OTTMUSG00000033382.3|OTTMUST00000083797.2|Mfsd6-205|Mfsd6|4932|protein_coding|	261.183	0.0834429	0.136253	0.612413	0.540264	1
ENSMUST00000147758.7|ENSMUSG00000041439.15|OTTMUSG00000033382.3|OTTMUST00000083799.1|Mfsd6-203|Mfsd6|3716|protein_coding|	176.613	-0.040819	0.183365	-0.22261	0.823839	1
ENSMUST00000188126.1|ENSMUSG00000041439.15|OTTMUSG00000033382.3|OTTMUST00000121632.1|Mfsd6-206|Mfsd6|2864|retained_intron|	21.2287	-0.0713871	0.381729	-0.18701	0.851653	1
ENSMUST00000087701.3|ENSMUSG00000041439.15|OTTMUSG00000033382.3|OTTMUST00000083798.1|Mfsd6-201|Mfsd6|3493|protein_coding|	8.93971	-0.547402	0.589725	-0.928232	0.353287	1
ENSMUST00000027271.8|ENSMUSG00000026102.9|OTTMUSG00000026596.5|OTTMUST00000065807.2|Inpp1-201|Inpp1|5767|protein_coding|	96.3931	-0.0401224	0.14493	-0.27684	0.781903	1
ENSMUST00000177279.7|ENSMUSG00000026102.9|OTTMUSG00000026596.5|OTTMUST00000111209.1|Inpp1-206|Inpp1|1130|nonsense_mediated_decay|	91.5373	0.333815	0.328293	1.01682	0.309239	1
ENSMUST00000159607.1|ENSMUSG00000026102.9|OTTMUSG00000026596.5|OTTMUST00000065811.2|Inpp1-202|Inpp1|916|retained_intron|	37.201	-0.184863	0.321734	-0.574582	0.565574	1
ENSMUST00000162576.7|ENSMUSG00000026102.9|OTTMUSG00000026596.5|OTTMUST00000065808.3|Inpp1-205|Inpp1|376|protein_coding|	7.07334	6.72095	2.79233	2.40693	0.0160871	1
ENSMUST00000162351.1|ENSMUSG00000026102.9|OTTMUSG00000026596.5|OTTMUST00000065809.1|Inpp1-204|Inpp1|425|retained_intron|	21.0981	-0.0980226	0.736333	-0.133123	0.894096	1
ENSMUST00000159725.1|ENSMUSG00000026102.9|OTTMUSG00000026596.5|OTTMUST00000065810.3|Inpp1-203|Inpp1|541|protein_coding|	4.64983	0.203791	1.70754	0.119347	0.905	1
ENSMUST00000186922.1|ENSMUSG00000041426.12|OTTMUSG00000030558.2|OTTMUST00000121605.1|Hibch-207|Hibch|3765|retained_intron|	2.6745	-0.138725	0.856833	-0.161905	0.871381	1
ENSMUST00000159352.7|ENSMUSG00000041426.12|OTTMUSG00000030558.2|OTTMUST00000075677.1|Hibch-202|Hibch|1704|protein_coding|	4.01096	0.126945	1.72982	0.0733862	0.941499	1
ENSMUST00000044478.6|ENSMUSG00000041426.12|OTTMUSG00000030558.2|OTTMUST00000075675.1|Hibch-201|Hibch|1830|protein_coding|	146.933	0.0754976	0.19073	0.395835	0.692226	1
ENSMUST00000159431.1|ENSMUSG00000041426.12|OTTMUSG00000030558.2|OTTMUST00000075679.1|Hibch-203|Hibch|405|processed_transcript|	18.6763	-0.927049	2.39057	-0.387794	0.698168	1
ENSMUST00000162609.1|ENSMUSG00000041426.12|OTTMUSG00000030558.2|OTTMUST00000075680.1|Hibch-206|Hibch|472|retained_intron|	4.70289	-6.00725	3.68431	-1.63049	0.102997	1
ENSMUST00000050567.10|ENSMUSG00000043629.12|OTTMUSG00000021472.2|OTTMUST00000050904.1|1700019D03Rik-201|1700019D03Rik|3641|protein_coding|	9.55438	1.59251	2.83223	0.562281	0.573925	1
ENSMUST00000114492.7|ENSMUSG00000043629.12|OTTMUSG00000021472.2|OTTMUST00000050905.1|1700019D03Rik-202|1700019D03Rik|3565|protein_coding|	76.5398	0.0435759	0.259294	0.168056	0.866539	1
ENSMUST00000191197.1|ENSMUSG00000026100.6|OTTMUSG00000046890.1|OTTMUST00000121585.1|Mstn-202|Mstn|2461|protein_coding|	2.16617	-0.0840236	1.3628	-0.0616551	0.950837	1
ENSMUST00000190748.1|ENSMUSG00000060715.9|OTTMUSG00000046891.1|OTTMUST00000121587.1|1700019A02Rik-202|1700019A02Rik|726|protein_coding|	2.42682	0.634603	1.92203	0.330174	0.741268	1
ENSMUST00000027267.13|ENSMUSG00000026098.13|OTTMUSG00000021891.5|OTTMUST00000051984.1|Pms1-201|Pms1|3054|protein_coding|	33.0838	-0.0547315	0.25905	-0.211277	0.832671	1
ENSMUST00000142922.1|ENSMUSG00000026098.13|OTTMUSG00000021891.5|OTTMUST00000052022.1|Pms1-207|Pms1|3054|processed_transcript|	3.64317	-0.331101	0.775069	-0.42719	0.669241	1
ENSMUST00000191402.1|ENSMUSG00000100763.1|OTTMUSG00000046892.1|OTTMUST00000121589.1|Gm28777-201|Gm28777|535|antisense|	2.48534	1.40019	2.23078	0.627668	0.530221	1
ENSMUST00000027266.3|ENSMUSG00000026097.9|OTTMUSG00000021828.1|OTTMUST00000051803.1|Ormdl1-201|Ormdl1|1910|protein_coding|	79.0537	-0.0182903	0.201556	-0.0907458	0.927695	1
ENSMUST00000027265.9|ENSMUSG00000026096.14|OTTMUSG00000021889.2|OTTMUST00000051976.1|Osgepl1-201|Osgepl1|1868|protein_coding|	28.0246	0.820086	1.0404	0.788243	0.430555	1
ENSMUST00000151296.7|ENSMUSG00000026096.14|OTTMUSG00000021889.2|OTTMUST00000051979.2|Osgepl1-206|Osgepl1|1592|nonsense_mediated_decay|	36.1537	0.0790052	0.83831	0.0942434	0.924916	1
ENSMUST00000135786.7|ENSMUSG00000026096.14|OTTMUSG00000021889.2|OTTMUST00000051982.1|Osgepl1-204|Osgepl1|598|processed_transcript|	2.75799	0.486844	2.2715	0.214327	0.830292	1
ENSMUST00000153939.1|ENSMUSG00000026096.14|OTTMUSG00000021889.2|OTTMUST00000051980.1|Osgepl1-207|Osgepl1|4005|retained_intron|	22.0926	0.0655837	0.333191	0.196835	0.843956	1
ENSMUST00000114484.7|ENSMUSG00000026096.14|OTTMUSG00000021889.2|OTTMUST00000051978.1|Osgepl1-202|Osgepl1|2283|protein_coding|	12.8057	0.269435	0.505553	0.532952	0.594067	1
ENSMUST00000135614.7|ENSMUSG00000026096.14|OTTMUSG00000021889.2|OTTMUST00000051977.2|Osgepl1-203|Osgepl1|1723|nonsense_mediated_decay|	18.0337	-0.756328	1.50773	-0.501632	0.615926	1
ENSMUST00000150115.1|ENSMUSG00000026096.14|OTTMUSG00000021889.2|OTTMUST00000051981.1|Osgepl1-205|Osgepl1|1067|retained_intron|	75.8645	0.144262	0.186094	0.775212	0.438214	1
ENSMUST00000144660.2|ENSMUSG00000099913.1|OTTMUSG00000021618.7|OTTMUST00000052030.2|Gm28551-201|Gm28551|3142|nonsense_mediated_decay|	13.3773	0.019048	0.446233	0.0426863	0.965952	1
ENSMUST00000027264.9|ENSMUSG00000026095.15|OTTMUSG00000046895.3|OTTMUST00000051332.3|Asnsd1-201|Asnsd1|2442|protein_coding|	141.349	0.0507134	0.171019	0.296536	0.76682	1
ENSMUST00000123519.8|ENSMUSG00000026095.15|OTTMUSG00000046895.3|OTTMUST00000051336.2|Asnsd1-202|Asnsd1|983|protein_coding|	17.2262	0.479043	1.15096	0.416213	0.677254	1
ENSMUST00000147021.8|ENSMUSG00000026095.15|OTTMUSG00000046895.3|OTTMUST00000051333.3|Asnsd1-204|Asnsd1|1262|nonsense_mediated_decay|	2.30332	-0.771569	1.76713	-0.436622	0.662385	1
ENSMUST00000154402.2|ENSMUSG00000026095.15|OTTMUSG00000046895.3|OTTMUST00000051335.3|Asnsd1-205|Asnsd1|793|protein_coding|	3.5672	0.939788	1.58074	0.594522	0.552163	1
ENSMUST00000136468.1|ENSMUSG00000026095.15|OTTMUSG00000046895.3|OTTMUST00000051334.1|Asnsd1-203|Asnsd1|658|retained_intron|	2.70965	0.373741	1.27797	0.292448	0.769944	1
ENSMUST00000189677.1|ENSMUSG00000096141.2|OTTMUSG00000046899.1|OTTMUST00000121597.1|Dnah7a-202|Dnah7a|732|processed_transcript|	42.108	-0.0224117	0.390763	-0.0573536	0.954264	1
ENSMUST00000027263.13|ENSMUSG00000026094.14|OTTMUSG00000021434.3|OTTMUST00000050819.1|Stk17b-201|Stk17b|3293|protein_coding|	35.3921	-0.0181043	0.251874	-0.0718786	0.942699	1
ENSMUST00000187066.1|ENSMUSG00000026094.14|OTTMUSG00000021434.3|OTTMUST00000121598.1|Stk17b-203|Stk17b|2121|retained_intron|	3.07822	-0.425117	0.873112	-0.486898	0.626331	1
ENSMUST00000120904.7|ENSMUSG00000042807.15|OTTMUSG00000029246.3|OTTMUST00000072479.2|Hecw2-203|Hecw2|11263|protein_coding|	7.52581	-0.114777	2.86185	-0.0401058	0.968009	1
ENSMUST00000087659.10|ENSMUSG00000042807.15|OTTMUSG00000029246.3|-|Hecw2-201|Hecw2|11171|protein_coding|	56.251	-0.175335	0.295047	-0.594261	0.552338	1
ENSMUST00000150677.7|ENSMUSG00000042807.15|OTTMUSG00000029246.3|OTTMUST00000072494.1|Hecw2-205|Hecw2|363|processed_transcript|	4.751	-1.43421	2.24102	-0.63998	0.522185	1
ENSMUST00000152870.1|ENSMUSG00000042807.15|OTTMUSG00000029246.3|OTTMUST00000072493.1|Hecw2-206|Hecw2|665|processed_transcript|	15.6085	0.684638	1.49484	0.458001	0.646952	1
ENSMUST00000146850.1|ENSMUSG00000042807.15|OTTMUSG00000029246.3|OTTMUST00000072480.1|Hecw2-204|Hecw2|1933|retained_intron|	2.41465	0.833851	1.0374	0.803791	0.421518	1
ENSMUST00000192858.1|ENSMUSG00000102868.1|OTTMUSG00000046903.1|OTTMUST00000121603.1|Gm37633-201|Gm37633|2700|TEC|	2.20481	-0.308951	0.96125	-0.321406	0.747903	1
ENSMUST00000041638.7|ENSMUSG00000041303.7|OTTMUSG00000046944.1|OTTMUST00000121670.1|Gtf3c3-201|Gtf3c3|4582|protein_coding|	160.682	-0.0609658	0.126671	-0.481292	0.630309	1
ENSMUST00000097739.4|ENSMUSG00000073678.4|OTTMUSG00000046957.1|OTTMUST00000121692.1|Pgap1-201|Pgap1|10583|protein_coding|	63.6616	-0.307162	0.239265	-1.28378	0.19922	1
ENSMUST00000194316.1|ENSMUSG00000104136.1|OTTMUSG00000046958.1|OTTMUST00000121696.1|Gm36955-201|Gm36955|1661|TEC|	13.6105	0.192525	0.513139	0.375191	0.707519	1
ENSMUST00000189563.1|ENSMUSG00000052331.14|OTTMUSG00000042322.3|OTTMUST00000121698.1|Ankrd44-215|Ankrd44|3274|retained_intron|	38.7787	-0.189379	0.280289	-0.675657	0.499258	1
ENSMUST00000179030.7|ENSMUSG00000052331.14|OTTMUSG00000042322.3|OTTMUST00000111387.1|Ankrd44-210|Ankrd44|6140|protein_coding|	6.65296	0.0708354	1.99493	0.0355078	0.971675	1
ENSMUST00000178156.7|ENSMUSG00000052331.14|OTTMUSG00000042322.3|OTTMUST00000111388.1|Ankrd44-205|Ankrd44|980|protein_coding|	15.1319	-0.401753	0.600875	-0.668613	0.503743	1
ENSMUST00000178226.2|ENSMUSG00000052331.14|OTTMUSG00000042322.3|OTTMUST00000111389.1|Ankrd44-206|Ankrd44|2368|protein_coding|	5.84286	0.0275197	2.03445	0.0135269	0.989207	1
ENSMUST00000178685.1|ENSMUSG00000052331.14|OTTMUSG00000042322.3|OTTMUST00000111393.1|Ankrd44-207|Ankrd44|1606|retained_intron|	101.017	-0.159009	0.422096	-0.376713	0.706387	1
ENSMUST00000178935.7|ENSMUSG00000052331.14|OTTMUSG00000042322.3|OTTMUST00000111394.1|Ankrd44-209|Ankrd44|2299|retained_intron|	2.15936	0.649417	1.30874	0.496216	0.619742	1
ENSMUST00000178905.1|ENSMUSG00000052331.14|OTTMUSG00000042322.3|OTTMUST00000111398.1|Ankrd44-208|Ankrd44|767|processed_transcript|	3.41611	-2.31414	3.27838	-0.70588	0.480263	1
ENSMUST00000177679.1|ENSMUSG00000052331.14|OTTMUSG00000042322.3|OTTMUST00000111399.2|Ankrd44-202|Ankrd44|519|protein_coding|	3.30458	-0.411341	2.83408	-0.145141	0.8846	1
ENSMUST00000027127.13|ENSMUSG00000025982.13|OTTMUSG00000046964.1|OTTMUST00000121704.1|Sf3b1-201|Sf3b1|6195|protein_coding|	1045.33	-0.0465161	0.0514259	-0.904526	0.365716	1
ENSMUST00000190175.1|ENSMUSG00000025982.13|OTTMUSG00000046964.1|OTTMUST00000121705.1|Sf3b1-207|Sf3b1|3350|retained_intron|	2.8586	1.3051	2.07729	0.628273	0.529825	1
ENSMUST00000185429.1|ENSMUSG00000025982.13|OTTMUSG00000046964.1|OTTMUST00000121706.1|Sf3b1-202|Sf3b1|3589|retained_intron|	16.5828	-0.170344	0.394834	-0.431431	0.666155	1
ENSMUST00000187500.6|ENSMUSG00000025982.13|OTTMUSG00000046964.1|OTTMUST00000121707.1|Sf3b1-203|Sf3b1|3403|retained_intron|	328.117	-0.206267	0.196056	-1.05208	0.292763	1
ENSMUST00000188859.6|ENSMUSG00000025982.13|OTTMUSG00000046964.1|OTTMUST00000121708.1|Sf3b1-205|Sf3b1|628|retained_intron|	59.3188	0.138568	0.334084	0.414769	0.678311	1
ENSMUST00000191303.1|ENSMUSG00000025982.13|OTTMUSG00000046964.1|OTTMUST00000121709.1|Sf3b1-208|Sf3b1|600|nonsense_mediated_decay|	4.90726	-0.0969165	2.30825	-0.041987	0.966509	1
ENSMUST00000189051.1|ENSMUSG00000025982.13|OTTMUSG00000046964.1|OTTMUST00000121710.1|Sf3b1-206|Sf3b1|804|processed_transcript|	3.51529	-0.814117	1.90752	-0.426794	0.669529	1
ENSMUST00000188419.1|ENSMUSG00000025982.13|OTTMUSG00000046964.1|OTTMUST00000121711.1|Sf3b1-204|Sf3b1|711|retained_intron|	87.2344	-0.133795	0.636354	-0.210253	0.833471	1
ENSMUST00000027125.6|ENSMUSG00000025981.13|OTTMUSG00000046967.1|OTTMUST00000121715.1|Coq10b-201|Coq10b|1733|protein_coding|	234.552	-0.133771	0.15673	-0.853514	0.393375	1
ENSMUST00000185918.1|ENSMUSG00000025981.13|OTTMUSG00000046967.1|OTTMUST00000121717.1|Coq10b-204|Coq10b|2119|retained_intron|	2.68446	-0.352145	0.990485	-0.355528	0.722194	1
ENSMUST00000190239.1|ENSMUSG00000101122.1|OTTMUSG00000046968.1|OTTMUST00000121718.1|Gm17971-201|Gm17971|806|processed_pseudogene|	8.71341	-0.529724	0.611137	-0.866783	0.386061	1
ENSMUST00000027123.14|ENSMUSG00000025980.14|OTTMUSG00000021770.4|OTTMUST00000051674.1|Hspd1-201|Hspd1|2423|protein_coding|	1442.94	-0.0163689	0.108666	-0.150635	0.880264	1
ENSMUST00000127861.7|ENSMUSG00000025980.14|OTTMUSG00000021770.4|OTTMUST00000051675.4|Hspd1-202|Hspd1|863|protein_coding|	20.4832	0.15416	0.550648	0.279961	0.779508	1
ENSMUST00000075242.6|ENSMUSG00000073676.4|OTTMUSG00000021821.1|OTTMUST00000051785.1|Hspe1-201|Hspe1|774|protein_coding|	1072.76	0.131542	0.148235	0.887387	0.37487	1
ENSMUST00000134628.1|ENSMUSG00000073676.4|OTTMUSG00000021821.1|OTTMUST00000051786.1|Hspe1-202|Hspe1|964|retained_intron|	22.0668	0.200537	0.385657	0.519988	0.603072	1
ENSMUST00000162364.7|ENSMUSG00000025979.13|OTTMUSG00000034749.4|OTTMUST00000088312.1|Mob4-205|Mob4|2840|protein_coding|	686.102	0.0483422	0.147187	0.328441	0.742578	1
ENSMUST00000162930.7|ENSMUSG00000025979.13|OTTMUSG00000034749.4|OTTMUST00000088313.1|Mob4-207|Mob4|3555|retained_intron|	6.56611	0.740502	0.747571	0.990544	0.321908	1
ENSMUST00000027122.13|ENSMUSG00000025979.13|OTTMUSG00000034749.4|OTTMUST00000088317.1|Mob4-201|Mob4|745|protein_coding|	35.7381	-1.32947	2.28201	-0.582586	0.560172	1
ENSMUST00000161122.1|ENSMUSG00000025979.13|OTTMUSG00000034749.4|OTTMUST00000088315.1|Mob4-204|Mob4|1143|nonsense_mediated_decay|	5.21158	-5.82798	3.68513	-1.58148	0.113767	1
ENSMUST00000159743.1|ENSMUSG00000025979.13|OTTMUSG00000034749.4|OTTMUST00000088318.1|Mob4-203|Mob4|357|retained_intron|	13.6008	-1.266	1.40584	-0.900532	0.367837	1
ENSMUST00000187422.1|ENSMUSG00000025979.13|OTTMUSG00000034749.4|OTTMUST00000121721.1|Mob4-208|Mob4|888|retained_intron|	15.1347	0.0779175	0.550899	0.141437	0.887525	1
ENSMUST00000161440.1|ENSMUSG00000061863.6|OTTMUSG00000034750.1|OTTMUST00000088319.1|Gm6822-201|Gm6822|307|processed_pseudogene|	3.12529	0.00447377	3.3942	0.00131806	0.998948	1
ENSMUST00000027121.14|ENSMUSG00000025978.14|OTTMUSG00000021806.2|OTTMUST00000051756.1|Rftn2-201|Rftn2|3677|protein_coding|	213.34	0.104868	0.10506	0.998171	0.318196	1
ENSMUST00000132055.7|ENSMUSG00000025978.14|OTTMUSG00000021806.2|OTTMUST00000051757.2|Rftn2-203|Rftn2|1870|nonsense_mediated_decay|	8.4067	-0.129062	1.18859	-0.108584	0.913532	1
ENSMUST00000181563.1|ENSMUSG00000097649.2|OTTMUSG00000046971.2|OTTMUST00000121722.1|Gm10561-201|Gm10561|1943|antisense|	81.7866	0.112467	0.172278	0.652819	0.513873	1
ENSMUST00000209801.1|ENSMUSG00000097649.2|OTTMUSG00000046971.2|OTTMUST00000148627.1|Gm10561-202|Gm10561|751|antisense|	11.2246	0.465448	0.907225	0.513045	0.60792	1
ENSMUST00000061334.9|ENSMUSG00000046994.9|OTTMUSG00000046972.2|OTTMUST00000121723.2|Mars2-201|Mars2|11294|protein_coding|	49.2165	-0.201224	0.20396	-0.986588	0.323845	1
ENSMUST00000042986.9|ENSMUSG00000038349.10|OTTMUSG00000046977.2|OTTMUST00000121728.2|Plcl1-201|Plcl1|6580|protein_coding|	129.047	-0.0289491	0.168663	-0.171639	0.863722	1
ENSMUST00000187059.1|ENSMUSG00000038349.10|OTTMUSG00000046977.2|OTTMUST00000121729.1|Plcl1-202|Plcl1|402|processed_transcript|	9.49893	3.09565	2.62403	1.17973	0.238108	1
ENSMUST00000193928.1|ENSMUSG00000102145.1|OTTMUSG00000047007.1|OTTMUST00000121773.1|Gm38056-201|Gm38056|5027|TEC|	3.44302	0.390644	0.750315	0.52064	0.602618	1
ENSMUST00000042857.13|ENSMUSG00000038331.15|OTTMUSG00000023028.5|OTTMUST00000055483.2|Satb2-201|Satb2|6277|protein_coding|	10.4459	-0.281305	0.55926	-0.502994	0.614968	1
ENSMUST00000114415.9|ENSMUSG00000038331.15|OTTMUSG00000023028.5|OTTMUST00000055482.1|Satb2-202|Satb2|5805|protein_coding|	10.1423	-0.343037	0.971403	-0.353136	0.723986	1
ENSMUST00000177424.1|ENSMUSG00000038331.15|OTTMUSG00000023028.5|OTTMUST00000104375.1|Satb2-205|Satb2|4694|protein_coding|	68.3722	-0.318084	0.237307	-1.34039	0.180118	1
ENSMUST00000135238.3|ENSMUSG00000087022.4|OTTMUSG00000040158.2|OTTMUST00000104378.2|9130024F11Rik-201|9130024F11Rik|1300|antisense|	41.2049	-0.0656637	0.5176	-0.126862	0.89905	1
ENSMUST00000185204.1|ENSMUSG00000087022.4|OTTMUSG00000040158.2|OTTMUST00000120187.1|9130024F11Rik-202|9130024F11Rik|2628|antisense|	14.9601	-0.0963755	0.399493	-0.241245	0.809366	1
ENSMUST00000195462.1|ENSMUSG00000087022.4|OTTMUSG00000040158.2|OTTMUST00000120188.1|9130024F11Rik-205|9130024F11Rik|2862|TEC|	30.2831	0.000174851	0.282638	0.000618638	0.999506	1
ENSMUST00000187858.1|ENSMUSG00000087022.4|OTTMUSG00000040158.2|OTTMUST00000120189.1|9130024F11Rik-203|9130024F11Rik|447|antisense|	2.609	-4.38705	2.45418	-1.78758	0.0738435	1
ENSMUST00000190488.1|ENSMUSG00000101429.1|OTTMUSG00000047044.1|OTTMUST00000121822.1|BC055402-201|BC055402|3301|lincRNA|	5.12815	0.141651	0.644974	0.219623	0.826165	1
ENSMUST00000042734.2|ENSMUSG00000038323.3|OTTMUSG00000047047.1|OTTMUST00000121825.1|1700066M21Rik-201|1700066M21Rik|3008|protein_coding|	271.508	-0.0507724	0.123408	-0.411419	0.680765	1
ENSMUST00000185952.1|ENSMUSG00000038323.3|OTTMUSG00000047047.1|OTTMUST00000121826.1|1700066M21Rik-202|1700066M21Rik|541|processed_transcript|	8.27579	0.155657	0.887782	0.175332	0.860819	1
ENSMUST00000097732.10|ENSMUSG00000048495.16|OTTMUSG00000029759.10|OTTMUST00000073855.3|Tyw5-202|Tyw5|1754|retained_intron|	65.1236	0.047491	0.212832	0.223138	0.823428	1
ENSMUST00000079998.12|ENSMUSG00000048495.16|OTTMUSG00000029759.10|OTTMUST00000073914.2|Tyw5-201|Tyw5|1398|nonsense_mediated_decay|	58.6722	-0.308408	0.330233	-0.933909	0.350351	1
ENSMUST00000162663.1|ENSMUSG00000048495.16|OTTMUSG00000029759.10|OTTMUST00000075736.1|Tyw5-208|Tyw5|478|processed_transcript|	116.048	-0.037593	0.327166	-0.114905	0.90852	1
ENSMUST00000161092.1|ENSMUSG00000048495.16|OTTMUSG00000029759.10|OTTMUST00000073918.1|Tyw5-205|Tyw5|476|retained_intron|	10.1735	-0.871251	1.04544	-0.833383	0.404629	1
ENSMUST00000163039.7|ENSMUSG00000048495.16|OTTMUSG00000029759.10|OTTMUST00000075720.3|Tyw5-210|Tyw5|454|processed_transcript|	31.0911	0.906414	0.916293	0.989219	0.322556	1
ENSMUST00000160118.4|ENSMUSG00000048495.16|OTTMUSG00000029759.10|OTTMUST00000073916.1|Tyw5-203|Tyw5|695|nonsense_mediated_decay|	5.74629	-1.52655	2.29424	-0.665385	0.505805	1
ENSMUST00000161780.2|ENSMUSG00000048495.16|OTTMUSG00000029759.10|OTTMUST00000073913.2|Tyw5-207|Tyw5|708|retained_intron|	10.1691	-0.310531	0.876441	-0.354309	0.723107	1
ENSMUST00000027114.5|ENSMUSG00000025971.6|OTTMUSG00000029760.4|OTTMUST00000073856.1|Maip1-201|Maip1|3540|protein_coding|	103.714	0.0824047	0.156933	0.525096	0.599516	1
ENSMUST00000185709.1|ENSMUSG00000025971.6|OTTMUSG00000029760.4|OTTMUST00000121828.1|Maip1-202|Maip1|4874|retained_intron|	12.0195	-0.48605	0.415016	-1.17116	0.241534	1
ENSMUST00000194005.1|ENSMUSG00000102685.1|OTTMUSG00000047049.1|OTTMUST00000121830.1|Gm37373-201|Gm37373|2812|TEC|	3.46446	-0.0913006	0.888956	-0.102705	0.918197	1
ENSMUST00000164302.7|ENSMUSG00000038305.15|OTTMUSG00000035161.9|OTTMUST00000092867.2|Spats2l-203|Spats2l|2088|protein_coding|	42.6142	-0.567801	1.22634	-0.463005	0.643361	1
ENSMUST00000167085.7|ENSMUSG00000038305.15|OTTMUSG00000035161.9|OTTMUST00000089542.2|Spats2l-206|Spats2l|3929|protein_coding|	30.2094	-0.0626163	0.339916	-0.184211	0.853848	1
ENSMUST00000169772.2|ENSMUSG00000038305.15|OTTMUSG00000035161.9|OTTMUST00000089543.1|Spats2l-211|Spats2l|2311|protein_coding|	54.0212	0.499795	1.19869	0.416952	0.676714	1
ENSMUST00000164353.2|ENSMUSG00000038305.15|OTTMUSG00000035161.9|OTTMUST00000093687.2|Spats2l-204|Spats2l|323|retained_intron|	2.21605	-4.85535	3.12923	-1.55161	0.120755	1
ENSMUST00000164963.7|ENSMUSG00000054770.16|OTTMUSG00000035129.4|-|Kctd18-210|Kctd18|2114|protein_coding|	18.582	-0.574541	0.741698	-0.77463	0.438559	1
ENSMUST00000114410.9|ENSMUSG00000054770.16|OTTMUSG00000035129.4|OTTMUST00000089405.2|Kctd18-202|Kctd18|2512|protein_coding|	27.3487	1.75593	1.56619	1.12115	0.262225	1
ENSMUST00000161608.7|ENSMUSG00000054770.16|OTTMUSG00000035129.4|OTTMUST00000089406.1|Kctd18-206|Kctd18|2495|nonsense_mediated_decay|	26.0301	-0.952801	1.39182	-0.684574	0.493613	1
ENSMUST00000160614.8|ENSMUSG00000054770.16|OTTMUSG00000035129.4|OTTMUST00000089411.2|Kctd18-205|Kctd18|707|retained_intron|	8.74883	0.727151	2.43514	0.298608	0.765239	1
ENSMUST00000163006.1|ENSMUSG00000054770.16|OTTMUSG00000035129.4|OTTMUST00000089412.1|Kctd18-208|Kctd18|406|retained_intron|	22.381	0.156559	1.22139	0.128181	0.898006	1
ENSMUST00000068000.9|ENSMUSG00000054770.16|OTTMUSG00000035129.4|OTTMUST00000089407.1|Kctd18-201|Kctd18|2607|retained_intron|	15.5938	0.106506	0.385821	0.27605	0.78251	1
ENSMUST00000189298.1|ENSMUSG00000054770.16|OTTMUSG00000035129.4|OTTMUST00000121833.1|Kctd18-211|Kctd18|1824|retained_intron|	10.3394	-0.55631	0.435731	-1.27673	0.201699	1
ENSMUST00000162410.7|ENSMUSG00000054770.16|OTTMUSG00000035129.4|OTTMUST00000089408.1|Kctd18-207|Kctd18|2261|retained_intron|	11.6361	0.260025	0.514148	0.50574	0.613039	1
ENSMUST00000160130.1|ENSMUSG00000054770.16|OTTMUSG00000035129.4|OTTMUST00000089409.1|Kctd18-204|Kctd18|4181|retained_intron|	5.41145	-0.321647	0.678809	-0.47384	0.635614	1
ENSMUST00000027202.8|ENSMUSG00000026039.9|OTTMUSG00000021832.2|OTTMUST00000051809.1|Sgo2a-201|Sgo2a|4939|protein_coding|	5.10512	0.312253	0.635597	0.491275	0.623232	1
ENSMUST00000001027.6|ENSMUSG00000063558.4|OTTMUSG00000029784.3|OTTMUST00000073919.2|Aox1-201|Aox1|4423|protein_coding|	30.9279	-0.256113	0.338756	-0.756039	0.449626	1
ENSMUST00000160168.1|ENSMUSG00000063558.4|OTTMUSG00000029784.3|OTTMUST00000073920.2|Aox1-202|Aox1|6429|retained_intron|	4.6792	-0.172899	0.652464	-0.264993	0.791015	1
ENSMUST00000040999.13|ENSMUSG00000064294.12|OTTMUSG00000021877.3|OTTMUST00000051933.2|Aox3-201|Aox3|4606|protein_coding|	6.84533	-0.0943041	0.6018	-0.156703	0.875479	1
ENSMUST00000040442.5|ENSMUSG00000038242.12|OTTMUSG00000026036.4|OTTMUST00000064268.2|Aox4-201|Aox4|4973|protein_coding|	2.58042	0.107298	0.853464	0.12572	0.899954	1
ENSMUST00000194925.1|ENSMUSG00000103839.1|OTTMUSG00000047206.1|OTTMUST00000122059.1|Gm37607-201|Gm37607|2623|TEC|	95.8231	-0.150688	0.15909	-0.947188	0.343543	1
ENSMUST00000050552.14|ENSMUSG00000051223.14|OTTMUSG00000047207.2|OTTMUST00000122060.1|Bzw1-201|Bzw1|3876|protein_coding|	1056.37	0.00796059	0.0904474	0.0880135	0.929866	1
ENSMUST00000156931.7|ENSMUSG00000026034.17|OTTMUSG00000021803.4|OTTMUST00000051744.1|Clk1-212|Clk1|4865|retained_intron|	3.8605	-0.714343	0.804724	-0.887686	0.37471	1
ENSMUST00000139787.7|ENSMUSG00000026034.17|OTTMUSG00000021803.4|OTTMUST00000051753.1|Clk1-207|Clk1|556|processed_transcript|	371.068	0.19338	0.465166	0.415722	0.677613	1
ENSMUST00000141570.7|ENSMUSG00000026034.17|OTTMUSG00000021803.4|OTTMUST00000051752.1|Clk1-208|Clk1|923|processed_transcript|	85.9978	-0.115229	0.342655	-0.336284	0.736657	1
ENSMUST00000123580.7|ENSMUSG00000026034.17|OTTMUSG00000021803.4|OTTMUST00000051748.1|Clk1-202|Clk1|2102|retained_intron|	204.393	-0.0409011	0.149243	-0.274058	0.78404	1
ENSMUST00000034868.13|ENSMUSG00000026034.17|OTTMUSG00000021803.4|OTTMUST00000051743.1|Clk1-201|Clk1|1796|protein_coding|	408.941	-0.143084	0.249835	-0.572714	0.566839	1
ENSMUST00000148330.7|ENSMUSG00000026034.17|OTTMUSG00000021803.4|OTTMUST00000051746.2|Clk1-210|Clk1|1705|nonsense_mediated_decay|	489.437	0.105305	0.169773	0.620267	0.535082	1
ENSMUST00000151338.7|ENSMUSG00000026034.17|OTTMUSG00000021803.4|OTTMUST00000051747.2|Clk1-211|Clk1|1538|nonsense_mediated_decay|	20.9958	-2.94605	1.9113	-1.54139	0.123222	1
ENSMUST00000129303.1|ENSMUSG00000026034.17|OTTMUSG00000021803.4|OTTMUST00000051751.1|Clk1-203|Clk1|938|processed_transcript|	51.5249	0.280876	0.281186	0.998896	0.317845	1
ENSMUST00000186552.6|ENSMUSG00000026034.17|OTTMUSG00000021803.4|OTTMUST00000122064.1|Clk1-213|Clk1|724|retained_intron|	390.752	-0.206879	0.179787	-1.15069	0.249861	1
ENSMUST00000129577.7|ENSMUSG00000026034.17|OTTMUSG00000021803.4|OTTMUST00000051745.1|Clk1-204|Clk1|3191|retained_intron|	404.908	-0.0250242	0.103903	-0.240843	0.809677	1
ENSMUST00000147258.1|ENSMUSG00000026034.17|OTTMUSG00000021803.4|OTTMUST00000051749.1|Clk1-209|Clk1|456|retained_intron|	2.39606	0.0454766	2.7711	0.016411	0.986906	1
ENSMUST00000117069.7|ENSMUSG00000026035.15|OTTMUSG00000021988.4|OTTMUST00000052206.2|Ppil3-204|Ppil3|1363|protein_coding|	16.5196	-0.611664	0.472705	-1.29396	0.195678	1
ENSMUST00000114348.7|ENSMUSG00000026035.15|OTTMUSG00000021988.4|OTTMUST00000052205.1|Ppil3-203|Ppil3|1033|protein_coding|	63.4644	-0.0248062	0.365372	-0.0678931	0.945871	1
ENSMUST00000081677.11|ENSMUSG00000026035.15|OTTMUSG00000021988.4|OTTMUST00000052203.1|Ppil3-201|Ppil3|896|protein_coding|	178.204	0.276898	0.238845	1.15932	0.246326	1
ENSMUST00000186242.1|ENSMUSG00000026035.15|OTTMUSG00000021988.4|OTTMUST00000122065.1|Ppil3-207|Ppil3|425|processed_transcript|	12.5955	1.64337	3.37019	0.487619	0.62582	1
ENSMUST00000114345.8|ENSMUSG00000026035.15|OTTMUSG00000021988.4|OTTMUST00000052204.1|Ppil3-202|Ppil3|1175|protein_coding|	5.33213	-0.514388	0.715293	-0.719129	0.472062	1
ENSMUST00000185990.1|ENSMUSG00000026035.15|OTTMUSG00000021988.4|OTTMUST00000122067.2|Ppil3-206|Ppil3|392|protein_coding|	11.7489	1.53253	2.82109	0.543241	0.586964	1
ENSMUST00000124550.1|ENSMUSG00000026035.15|OTTMUSG00000021988.4|OTTMUST00000052207.1|Ppil3-205|Ppil3|487|retained_intron|	3.28572	4.9333	2.40371	2.05237	0.040134	1
ENSMUST00000188896.1|ENSMUSG00000026035.15|OTTMUSG00000021988.4|OTTMUST00000122068.1|Ppil3-208|Ppil3|2139|retained_intron|	7.42863	-0.16106	0.56965	-0.282735	0.77738	1
ENSMUST00000087521.12|ENSMUSG00000026036.17|OTTMUSG00000021967.5|OTTMUST00000052148.2|Nif3l1-201|Nif3l1|3769|protein_coding|	28.8165	-0.116739	0.27968	-0.417402	0.676385	1
ENSMUST00000114337.7|ENSMUSG00000026036.17|OTTMUSG00000021967.5|OTTMUST00000052149.1|Nif3l1-202|Nif3l1|2168|protein_coding|	12.3252	-0.0365312	0.583634	-0.0625926	0.950091	1
ENSMUST00000171597.1|ENSMUSG00000026036.17|OTTMUSG00000021967.5|-|Nif3l1-206|Nif3l1|2098|protein_coding|	139.895	0.0796157	0.144083	0.55257	0.580558	1
ENSMUST00000185578.1|ENSMUSG00000026036.17|OTTMUSG00000021967.5|OTTMUST00000122069.1|Nif3l1-207|Nif3l1|2785|retained_intron|	5.87996	-0.242893	0.641921	-0.378385	0.705145	1
ENSMUST00000188295.1|ENSMUSG00000026036.17|OTTMUSG00000021967.5|OTTMUST00000122070.1|Nif3l1-208|Nif3l1|423|retained_intron|	24.9069	0.101725	1.85988	0.0546942	0.956382	1
ENSMUST00000027198.11|ENSMUSG00000026037.14|OTTMUSG00000021969.3|OTTMUST00000052154.1|Orc2-201|Orc2|3561|protein_coding|	166.208	0.0108948	0.127464	0.0854739	0.931885	1
ENSMUST00000114325.7|ENSMUSG00000026037.14|OTTMUSG00000021969.3|OTTMUST00000052155.2|Orc2-202|Orc2|1587|protein_coding|	46.6899	0.281928	0.383783	0.734603	0.462582	1
ENSMUST00000151723.1|ENSMUSG00000026037.14|OTTMUSG00000021969.3|OTTMUST00000052156.1|Orc2-203|Orc2|529|retained_intron|	7.38167	-0.271453	1.35415	-0.20046	0.841121	1
ENSMUST00000160947.1|ENSMUSG00000085054.2|OTTMUSG00000026620.2|OTTMUST00000065875.1|Gm15834-203|Gm15834|2126|lincRNA|	3.06096	-0.689282	1.15609	-0.596221	0.551028	1
ENSMUST00000129740.2|ENSMUSG00000085054.2|OTTMUSG00000026620.2|OTTMUST00000065874.1|Gm15834-201|Gm15834|2097|lincRNA|	5.14118	-0.369593	0.635755	-0.581345	0.561008	1
ENSMUST00000161600.7|ENSMUSG00000038174.14|OTTMUSG00000026622.3|OTTMUST00000065877.1|Fam126b-207|Fam126b|8685|protein_coding|	357.635	-0.0310852	0.10813	-0.287479	0.773746	1
ENSMUST00000097724.9|ENSMUSG00000038174.14|OTTMUSG00000026622.3|OTTMUST00000065878.1|Fam126b-202|Fam126b|4581|protein_coding|	2.8552	2.4977	2.71974	0.918362	0.35843	1
ENSMUST00000187717.6|ENSMUSG00000038174.14|OTTMUSG00000026622.3|OTTMUST00000122074.1|Fam126b-208|Fam126b|3860|nonsense_mediated_decay|	6.72332	-0.354937	1.30804	-0.271351	0.786121	1
ENSMUST00000159980.1|ENSMUSG00000038174.14|OTTMUSG00000026622.3|OTTMUST00000065881.1|Fam126b-204|Fam126b|348|retained_intron|	6.57259	-2.85068	1.45509	-1.9591	0.0501007	1
ENSMUST00000027193.8|ENSMUSG00000026032.8|OTTMUSG00000026621.1|OTTMUST00000065876.1|Ndufb3-201|Ndufb3|763|protein_coding|	1201.45	0.145517	0.131817	1.10393	0.269624	1
ENSMUST00000185352.1|ENSMUSG00000102059.1|OTTMUSG00000047213.1|OTTMUST00000122086.1|Gm20257-201|Gm20257|936|processed_transcript|	25.4919	0.203088	0.423556	0.479483	0.631595	1
ENSMUST00000124567.1|ENSMUSG00000026031.15|OTTMUSG00000019581.3|OTTMUST00000046772.1|Cflar-208|Cflar|378|processed_transcript|	37.8305	0.27904	0.590665	0.472417	0.636629	1
ENSMUST00000114313.7|ENSMUSG00000026031.15|OTTMUSG00000019581.3|OTTMUST00000046766.1|Cflar-205|Cflar|6572|protein_coding|	61.7023	-0.02908	0.194189	-0.149751	0.880961	1
ENSMUST00000114309.7|ENSMUSG00000026031.15|OTTMUSG00000019581.3|OTTMUST00000046768.1|Cflar-204|Cflar|2010|protein_coding|	15.6594	-0.328374	0.410501	-0.799935	0.423748	1
ENSMUST00000123553.1|ENSMUSG00000026031.15|OTTMUSG00000019581.3|OTTMUST00000046769.1|Cflar-207|Cflar|1100|processed_transcript|	6.11146	0.421834	0.832236	0.506868	0.612247	1
ENSMUST00000189858.1|ENSMUSG00000026031.15|OTTMUSG00000019581.3|OTTMUST00000122089.1|Cflar-213|Cflar|3677|retained_intron|	7.60863	-0.161077	0.539354	-0.298648	0.765209	1
ENSMUST00000027189.14|ENSMUSG00000026029.14|OTTMUSG00000047216.3|OTTMUST00000122091.1|Casp8-201|Casp8|2585|protein_coding|	2.26207	-0.512856	1.15092	-0.445607	0.655881	1
ENSMUST00000165549.7|ENSMUSG00000026029.14|OTTMUSG00000047216.3|OTTMUST00000122093.1|Casp8-202|Casp8|1917|protein_coding|	24.5895	-0.0710388	0.527197	-0.134748	0.892811	1
ENSMUST00000190213.1|ENSMUSG00000026029.14|OTTMUSG00000047216.3|OTTMUST00000122094.2|Casp8-203|Casp8|1628|protein_coding|	3.79631	4.10761	2.73742	1.50054	0.133475	1
ENSMUST00000027186.11|ENSMUSG00000026028.12|OTTMUSG00000037699.3|OTTMUST00000097369.1|Trak2-201|Trak2|6189|protein_coding|	622.626	0.0061361	0.0770836	0.0796032	0.936553	1
ENSMUST00000174120.1|ENSMUSG00000026028.12|OTTMUSG00000037699.3|OTTMUST00000097370.1|Trak2-205|Trak2|2636|protein_coding|	8.00482	0.603236	0.757004	0.796873	0.425525	1
ENSMUST00000172685.1|ENSMUSG00000026028.12|OTTMUSG00000037699.3|OTTMUST00000097371.1|Trak2-202|Trak2|1018|retained_intron|	10.0552	-0.48454	1.20075	-0.403531	0.686558	1
ENSMUST00000174359.1|ENSMUSG00000026028.12|OTTMUSG00000037699.3|OTTMUST00000097376.1|Trak2-206|Trak2|250|processed_transcript|	2.24339	4.04191	3.70091	1.09214	0.274771	1
ENSMUST00000173590.1|ENSMUSG00000026028.12|OTTMUSG00000037699.3|OTTMUST00000097372.2|Trak2-203|Trak2|547|protein_coding|	2.6504	-0.0211716	1.4835	-0.0142714	0.988613	1
ENSMUST00000123965.7|ENSMUSG00000026027.13|OTTMUSG00000021303.2|OTTMUST00000049167.1|Stradb-204|Stradb|1978|retained_intron|	2.57591	-0.543597	0.964799	-0.56343	0.573142	1
ENSMUST00000147637.7|ENSMUSG00000026027.13|OTTMUSG00000021303.2|OTTMUST00000049166.1|Stradb-205|Stradb|3076|retained_intron|	6.32317	-0.47821	0.605844	-0.789328	0.429921	1
ENSMUST00000114296.7|ENSMUSG00000026027.13|OTTMUSG00000021303.2|OTTMUST00000049165.1|Stradb-202|Stradb|1348|protein_coding|	35.0297	-0.0513334	0.354497	-0.144806	0.884864	1
ENSMUST00000123301.7|ENSMUSG00000026027.13|OTTMUSG00000021303.2|OTTMUST00000049163.2|Stradb-203|Stradb|2070|nonsense_mediated_decay|	70.6576	-0.239639	0.404513	-0.592412	0.553574	1
ENSMUST00000153990.7|ENSMUSG00000026027.13|OTTMUSG00000021303.2|OTTMUST00000049164.2|Stradb-207|Stradb|2534|nonsense_mediated_decay|	112.235	0.0837985	0.195061	0.429601	0.667486	1
ENSMUST00000027185.10|ENSMUSG00000026027.13|OTTMUSG00000021303.2|OTTMUST00000049162.1|Stradb-201|Stradb|2960|protein_coding|	16.5691	0.00133033	0.550501	0.00241659	0.998072	1
ENSMUST00000152318.1|ENSMUSG00000026027.13|OTTMUSG00000021303.2|OTTMUST00000049169.2|Stradb-206|Stradb|505|protein_coding|	37.07	-0.104549	1.13779	-0.0918884	0.926787	1
ENSMUST00000094917.9|ENSMUSG00000038079.14|OTTMUSG00000047221.2|OTTMUST00000122100.1|Tmem237-202|Tmem237|1869|protein_coding|	89.6735	-1.36142	1.0597	-1.28471	0.198892	1
ENSMUST00000087475.10|ENSMUSG00000038079.14|OTTMUSG00000047221.2|OTTMUST00000122101.1|Tmem237-201|Tmem237|1823|protein_coding|	134.799	-0.120344	0.707654	-0.170061	0.864962	1
ENSMUST00000186794.6|ENSMUSG00000038079.14|OTTMUSG00000047221.2|OTTMUST00000122102.1|Tmem237-205|Tmem237|1533|protein_coding|	31.0156	2.00017	2.53804	0.788075	0.430653	1
ENSMUST00000185951.1|ENSMUSG00000038079.14|OTTMUSG00000047221.2|OTTMUST00000122104.1|Tmem237-203|Tmem237|527|retained_intron|	13.7277	2.64337	2.41677	1.09376	0.27406	1
ENSMUST00000186820.1|ENSMUSG00000038079.14|OTTMUSG00000047221.2|OTTMUST00000122106.1|Tmem237-206|Tmem237|459|retained_intron|	7.02168	-1.3963	2.34446	-0.595573	0.551461	1
ENSMUST00000180570.1|ENSMUSG00000097573.2|OTTMUSG00000047222.1|-|G730003C15Rik-201|G730003C15Rik|2307|antisense|	7.32897	0.124393	0.545717	0.227943	0.81969	1
ENSMUST00000189096.1|ENSMUSG00000097573.2|OTTMUSG00000047222.1|OTTMUST00000122107.1|G730003C15Rik-202|G730003C15Rik|2309|antisense|	2.23947	0.232315	0.925381	0.251048	0.801777	1
ENSMUST00000114275.8|ENSMUSG00000079550.9|OTTMUSG00000047223.1|OTTMUST00000122110.1|Mpp4-203|Mpp4|2982|protein_coding|	4.00902	-0.146625	0.893493	-0.164104	0.86965	1
ENSMUST00000190598.1|ENSMUSG00000101586.1|OTTMUSG00000047224.1|OTTMUST00000122117.1|Gm29017-201|Gm29017|2092|antisense|	9.36763	-0.468439	0.594294	-0.788228	0.430563	1
ENSMUST00000027178.12|ENSMUSG00000026024.14|OTTMUSG00000021752.5|OTTMUST00000051627.1|Als2-201|Als2|6342|protein_coding|	189.716	0.0510328	0.105643	0.48307	0.629046	1
ENSMUST00000159166.7|ENSMUSG00000026024.14|OTTMUSG00000021752.5|OTTMUST00000051629.1|Als2-202|Als2|2977|retained_intron|	4.63241	-0.693344	0.7272	-0.953444	0.340365	1
ENSMUST00000160662.7|ENSMUSG00000026023.16|OTTMUSG00000029822.2|OTTMUST00000074319.1|Cdk15-202|Cdk15|2108|protein_coding|	12.3552	-0.455496	0.438924	-1.03776	0.299383	1
ENSMUST00000114246.3|ENSMUSG00000041075.8|OTTMUSG00000020777.2|OTTMUST00000049127.2|Fzd7-201|Fzd7|4532|protein_coding|	44.3495	-0.0837213	0.26073	-0.321103	0.748132	1
ENSMUST00000114243.7|ENSMUSG00000047361.16|OTTMUSG00000047232.3|OTTMUST00000122129.1|Gm973-201|Gm973|3595|protein_coding|	24.6224	0.0888419	0.334554	0.265554	0.790583	1
ENSMUST00000186434.2|ENSMUSG00000047361.16|OTTMUSG00000047232.3|OTTMUST00000122130.3|Gm973-205|Gm973|1430|protein_coding|	15.6737	-0.204896	0.716097	-0.286129	0.77478	1
ENSMUST00000186310.1|ENSMUSG00000047361.16|OTTMUSG00000047232.3|OTTMUST00000122132.1|Gm973-204|Gm973|921|processed_transcript|	17.803	-0.291778	0.534589	-0.545798	0.585205	1
ENSMUST00000187979.1|ENSMUSG00000047361.16|OTTMUSG00000047232.3|OTTMUST00000122133.1|Gm973-207|Gm973|427|retained_intron|	13.8634	-0.716104	1.6099	-0.444812	0.656456	1
ENSMUST00000212835.1|ENSMUSG00000047361.16|OTTMUSG00000047232.3|OTTMUST00000150543.1|Gm973-210|Gm973|291|protein_coding|	12.4438	-0.691882	0.767259	-0.901758	0.367186	1
ENSMUST00000187454.6|ENSMUSG00000047361.16|OTTMUSG00000047232.3|OTTMUST00000122134.1|Gm973-206|Gm973|580|processed_transcript|	8.0195	-1.95409	1.6092	-1.21432	0.224625	1
ENSMUST00000185753.6|ENSMUSG00000047361.16|OTTMUSG00000047232.3|OTTMUST00000122135.1|Gm973-203|Gm973|612|processed_transcript|	12.8551	-0.50472	1.49488	-0.337633	0.73564	1
ENSMUST00000191051.1|ENSMUSG00000047361.16|OTTMUSG00000047232.3|OTTMUST00000122136.1|Gm973-209|Gm973|348|processed_transcript|	21.7637	-0.674602	1.74523	-0.38654	0.699097	1
ENSMUST00000190490.1|ENSMUSG00000047361.16|OTTMUSG00000047232.3|OTTMUST00000122137.1|Gm973-208|Gm973|933|protein_coding|	65.1754	-0.0678162	0.327211	-0.207255	0.835811	1
ENSMUST00000191158.6|ENSMUSG00000026021.15|OTTMUSG00000022159.3|OTTMUST00000122141.1|Sumo1-204|Sumo1|528|processed_transcript|	2.37262	0.851278	2.14604	0.396674	0.691608	1
ENSMUST00000091374.8|ENSMUSG00000026021.15|OTTMUSG00000022159.3|OTTMUST00000052620.1|Sumo1-201|Sumo1|1215|protein_coding|	1521.81	0.00945545	0.124787	0.0757729	0.9396	1
ENSMUST00000185265.1|ENSMUSG00000026021.15|OTTMUSG00000022159.3|OTTMUST00000122173.1|Sumo1-203|Sumo1|532|protein_coding|	830.251	-0.00844647	0.212071	-0.0398285	0.96823	1
ENSMUST00000123857.1|ENSMUSG00000026021.15|OTTMUSG00000022159.3|OTTMUST00000052621.1|Sumo1-202|Sumo1|829|retained_intron|	3.763	1.0874	0.8691	1.25118	0.210869	1
ENSMUST00000192922.1|ENSMUSG00000103821.1|OTTMUSG00000047255.1|OTTMUST00000122174.1|D430013B06Rik-201|D430013B06Rik|1872|TEC|	11.9326	-0.372836	0.498347	-0.748146	0.454372	1
ENSMUST00000185710.1|ENSMUSG00000101400.1|OTTMUSG00000047256.1|OTTMUST00000122175.1|Gm29596-201|Gm29596|385|processed_pseudogene|	2.68027	1.74843	2.72493	0.641642	0.521105	1
ENSMUST00000027174.9|ENSMUSG00000026020.9|OTTMUSG00000047257.4|OTTMUST00000122177.1|Nop58-201|Nop58|1713|protein_coding|	207.485	0.288193	0.193631	1.48836	0.136656	1
ENSMUST00000186044.1|ENSMUSG00000026020.9|OTTMUSG00000047257.4|OTTMUST00000122180.1|Nop58-204|Nop58|725|retained_intron|	3.22451	0.631708	1.2995	0.486115	0.626886	1
ENSMUST00000191142.6|ENSMUSG00000026020.9|OTTMUSG00000047257.4|OTTMUST00000122181.1|Nop58-215|Nop58|9507|protein_coding|	65.4416	-0.00985893	0.17647	-0.0558676	0.955447	1
ENSMUST00000185772.6|ENSMUSG00000026020.9|OTTMUSG00000047257.4|OTTMUST00000122182.3|Nop58-203|Nop58|461|protein_coding|	3.54692	3.60283	2.93679	1.22679	0.219901	1
ENSMUST00000185368.1|ENSMUSG00000026020.9|OTTMUSG00000047257.4|OTTMUST00000122185.1|Nop58-202|Nop58|891|retained_intron|	20.2256	-0.916021	1.45827	-0.628158	0.529901	1
ENSMUST00000189919.6|ENSMUSG00000026020.9|OTTMUSG00000047257.4|OTTMUST00000122186.1|Nop58-210|Nop58|598|nonsense_mediated_decay|	20.1005	-0.15111	1.19634	-0.126311	0.899486	1
ENSMUST00000190265.6|ENSMUSG00000026020.9|OTTMUSG00000047257.4|OTTMUST00000122187.1|Nop58-212|Nop58|714|nonsense_mediated_decay|	24.3036	-2.70469	1.97297	-1.37088	0.170413	1
ENSMUST00000187491.1|ENSMUSG00000026020.9|OTTMUSG00000047257.4|OTTMUST00000122188.1|Nop58-205|Nop58|373|nonsense_mediated_decay|	252.901	-0.293	0.232665	-1.25932	0.207915	1
ENSMUST00000187837.6|ENSMUSG00000026020.9|OTTMUSG00000047257.4|OTTMUST00000122189.2|Nop58-206|Nop58|638|protein_coding|	227.75	0.061535	0.197442	0.311662	0.755298	1
ENSMUST00000087435.6|ENSMUSG00000067336.6|OTTMUSG00000047258.3|OTTMUST00000122191.1|Bmpr2-201|Bmpr2|12899|protein_coding|	407.059	-0.0806366	0.113071	-0.713147	0.475755	1
ENSMUST00000036540.11|ENSMUSG00000041040.12|OTTMUSG00000020914.3|OTTMUST00000049436.1|Fam117b-201|Fam117b|5532|protein_coding|	308.277	0.0554505	0.105174	0.527228	0.598035	1
ENSMUST00000151630.1|ENSMUSG00000041040.12|OTTMUSG00000020914.3|OTTMUST00000049437.2|Fam117b-202|Fam117b|418|nonsense_mediated_decay|	3.60016	0.0831215	2.39972	0.034638	0.972368	1
ENSMUST00000189790.1|ENSMUSG00000041040.12|OTTMUSG00000020914.3|OTTMUST00000122195.1|Fam117b-203|Fam117b|1758|retained_intron|	5.56148	0.276044	0.659697	0.418441	0.675625	1
ENSMUST00000027172.12|ENSMUSG00000026018.12|OTTMUSG00000047263.2|OTTMUST00000122199.1|Ica1l-201|Ica1l|3650|protein_coding|	17.1842	-0.739764	0.500895	-1.47689	0.139706	1
ENSMUST00000191251.6|ENSMUSG00000026018.12|OTTMUSG00000047263.2|OTTMUST00000122200.1|Ica1l-206|Ica1l|3415|protein_coding|	199.296	0.010809	0.112889	0.0957484	0.92372	1
ENSMUST00000189776.1|ENSMUSG00000026018.12|OTTMUSG00000047263.2|OTTMUST00000122201.2|Ica1l-205|Ica1l|1320|protein_coding|	4.31578	2.96471	2.52025	1.17635	0.239454	1
ENSMUST00000187364.1|ENSMUSG00000026018.12|OTTMUSG00000047263.2|OTTMUST00000122202.1|Ica1l-204|Ica1l|619|retained_intron|	24.4138	-0.226735	0.404233	-0.560902	0.574864	1
ENSMUST00000186970.1|ENSMUSG00000026018.12|OTTMUSG00000047263.2|OTTMUST00000122203.1|Ica1l-203|Ica1l|951|processed_transcript|	72.1671	0.101985	0.188187	0.541931	0.587866	1
ENSMUST00000027173.14|ENSMUSG00000026019.15|OTTMUSG00000021598.8|OTTMUST00000051272.2|Wdr12-201|Wdr12|10012|protein_coding|	24.7403	-0.123112	0.282582	-0.435668	0.663078	1
ENSMUST00000122038.7|ENSMUSG00000026019.15|OTTMUSG00000021598.8|OTTMUST00000051274.3|Wdr12-203|Wdr12|2850|protein_coding|	168.451	0.118835	0.19828	0.599329	0.548954	1
ENSMUST00000117438.7|ENSMUSG00000026019.15|OTTMUSG00000021598.8|OTTMUST00000051273.2|Wdr12-202|Wdr12|3251|protein_coding|	13.6311	-0.146249	0.815731	-0.179286	0.857713	1
ENSMUST00000147413.1|ENSMUSG00000026019.15|OTTMUSG00000021598.8|OTTMUST00000051278.1|Wdr12-208|Wdr12|808|retained_intron|	12.051	-0.737081	0.611474	-1.20542	0.228042	1
ENSMUST00000136461.1|ENSMUSG00000026019.15|OTTMUSG00000021598.8|OTTMUST00000051279.1|Wdr12-205|Wdr12|275|processed_transcript|	7.04948	4.7762	3.69183	1.29372	0.195762	1
ENSMUST00000141417.2|ENSMUSG00000026019.15|OTTMUSG00000021598.8|OTTMUST00000051276.1|Wdr12-206|Wdr12|720|protein_coding|	6.30696	0.677842	3.37707	0.200719	0.840918	1
ENSMUST00000133767.1|ENSMUSG00000026019.15|OTTMUSG00000021598.8|OTTMUST00000051277.1|Wdr12-204|Wdr12|720|retained_intron|	4.1682	0.290791	1.19039	0.244282	0.807013	1
ENSMUST00000130075.7|ENSMUSG00000026017.13|OTTMUSG00000022350.5|OTTMUST00000053332.2|Carf-203|Carf|2763|nonsense_mediated_decay|	10.7827	-0.170142	0.790697	-0.215179	0.829628	1
ENSMUST00000124986.7|ENSMUSG00000026017.13|OTTMUSG00000022350.5|OTTMUST00000053333.2|Carf-202|Carf|410|protein_coding|	3.05797	1.82002	3.58049	0.508317	0.611231	1
ENSMUST00000191232.1|ENSMUSG00000026017.13|OTTMUSG00000022350.5|OTTMUST00000122204.1|Carf-210|Carf|3235|retained_intron|	15.8306	0.0487018	0.358164	0.135976	0.89184	1
ENSMUST00000187978.6|ENSMUSG00000026017.13|OTTMUSG00000022350.5|OTTMUST00000053331.3|Carf-209|Carf|5463|protein_coding|	84.101	-0.12694	0.156197	-0.812691	0.416395	1
ENSMUST00000186779.1|ENSMUSG00000026017.13|OTTMUSG00000022350.5|OTTMUST00000122257.1|Carf-208|Carf|2416|retained_intron|	5.37798	-0.68357	0.805701	-0.848417	0.396206	1
ENSMUST00000132949.2|ENSMUSG00000026017.13|OTTMUSG00000022350.5|OTTMUST00000053335.2|Carf-204|Carf|493|nonsense_mediated_decay|	13.4294	1.39018	2.51009	0.553836	0.579691	1
ENSMUST00000118718.1|ENSMUSG00000082609.1|OTTMUSG00000022352.1|OTTMUST00000053339.1|Gm15464-201|Gm15464|431|processed_pseudogene|	2.77577	0.622673	3.43232	0.181415	0.856042	1
ENSMUST00000160834.7|ENSMUSG00000073664.11|OTTMUSG00000034193.9|OTTMUST00000086714.3|Nbeal1-203|Nbeal1|15731|protein_coding|	36.9024	-0.193856	0.249199	-0.777917	0.436618	1
ENSMUST00000160980.2|ENSMUSG00000073664.11|OTTMUSG00000034193.9|OTTMUST00000086762.5|Nbeal1-204|Nbeal1|1130|protein_coding|	2.4502	-1.25909	2.20236	-0.571701	0.567525	1
ENSMUST00000060608.12|ENSMUSG00000049439.13|OTTMUSG00000021516.3|OTTMUST00000051028.2|Cyp20a1-201|Cyp20a1|2223|protein_coding|	40.1772	-0.19657	0.5155	-0.381318	0.702967	1
ENSMUST00000148443.2|ENSMUSG00000049439.13|OTTMUSG00000021516.3|OTTMUST00000051030.2|Cyp20a1-203|Cyp20a1|2056|nonsense_mediated_decay|	68.4189	0.394147	0.346931	1.1361	0.255916	1
ENSMUST00000052332.14|ENSMUSG00000026782.15|OTTMUSG00000047318.3|OTTMUST00000122320.2|Abi2-201|Abi2|5768|protein_coding|	589.876	-0.0382019	0.110614	-0.345362	0.729822	1
ENSMUST00000188618.6|ENSMUSG00000026782.15|OTTMUSG00000047318.3|OTTMUST00000122374.1|Abi2-207|Abi2|4723|protein_coding|	404.307	0.0886232	0.122005	0.726388	0.467601	1
ENSMUST00000191493.1|ENSMUSG00000026782.15|OTTMUSG00000047318.3|OTTMUST00000122376.1|Abi2-212|Abi2|3005|retained_intron|	11.6082	-0.411598	0.468532	-0.878483	0.379681	1
ENSMUST00000185788.6|ENSMUSG00000026782.15|OTTMUSG00000047318.3|OTTMUST00000122380.1|Abi2-202|Abi2|1926|protein_coding|	48.7875	-0.877586	0.639527	-1.37224	0.169988	1
ENSMUST00000187400.6|ENSMUSG00000026782.15|OTTMUSG00000047318.3|OTTMUST00000122381.1|Abi2-204|Abi2|763|protein_coding|	2.22398	5.17285	3.68853	1.40242	0.160791	1
ENSMUST00000186097.6|ENSMUSG00000026782.15|OTTMUSG00000047318.3|OTTMUST00000122382.1|Abi2-203|Abi2|1356|protein_coding|	38.196	-0.155598	0.533105	-0.291871	0.770385	1
ENSMUST00000190158.1|ENSMUSG00000026782.15|OTTMUSG00000047318.3|OTTMUST00000122383.1|Abi2-211|Abi2|1403|protein_coding|	30.8798	-0.629566	0.812823	-0.774543	0.43861	1
ENSMUST00000140485.7|ENSMUSG00000026014.15|OTTMUSG00000002211.13|OTTMUST00000004475.2|Raph1-204|Raph1|10024|protein_coding|	122.956	0.0494529	0.140896	0.350989	0.725597	1
ENSMUST00000027168.11|ENSMUSG00000026014.15|OTTMUSG00000002211.13|-|Raph1-201|Raph1|2241|protein_coding|	6.0839	1.53548	0.926558	1.65719	0.0974816	1
ENSMUST00000090293.10|ENSMUSG00000026014.15|OTTMUSG00000002211.13|OTTMUST00000004476.6|Raph1-202|Raph1|2409|protein_coding|	2.58071	-1.17264	2.23397	-0.524915	0.599642	1
ENSMUST00000188511.1|ENSMUSG00000026014.15|OTTMUSG00000002211.13|OTTMUST00000004432.7|Raph1-207|Raph1|536|retained_intron|	6.77567	0.641755	1.65909	0.38681	0.698897	1
ENSMUST00000127573.2|ENSMUSG00000026014.15|OTTMUSG00000002211.13|OTTMUST00000122385.1|Raph1-203|Raph1|8483|retained_intron|	13.4186	-0.251575	0.395114	-0.636715	0.52431	1
ENSMUST00000122226.1|ENSMUSG00000101188.1|OTTMUSG00000002253.1|OTTMUST00000004498.1|Eif4a-ps4-201|Eif4a-ps4|1218|processed_pseudogene|	1007.74	0.115668	0.150017	0.771032	0.440688	1
ENSMUST00000193735.1|ENSMUSG00000102549.1|OTTMUSG00000047380.1|OTTMUST00000122407.1|Gm38137-201|Gm38137|1401|TEC|	3.36112	0.278244	0.886747	0.313781	0.753687	1
ENSMUST00000121555.1|ENSMUSG00000081382.1|OTTMUSG00000002279.1|OTTMUST00000004525.1|Rpl18-ps1-201|Rpl18-ps1|525|processed_pseudogene|	2.98955	-0.393039	1.51216	-0.259919	0.794926	1
ENSMUST00000193733.1|ENSMUSG00000102561.1|OTTMUSG00000047381.1|OTTMUST00000122408.1|Gm37039-201|Gm37039|2485|TEC|	2.93836	-0.0240017	0.819705	-0.0292809	0.976641	1
ENSMUST00000075374.9|ENSMUSG00000052062.14|OTTMUSG00000002383.10|OTTMUST00000004714.2|Pard3b-202|Pard3b|8392|protein_coding|	7.96879	-0.479613	0.666992	-0.719069	0.472098	1
ENSMUST00000094906.3|ENSMUSG00000052062.14|OTTMUSG00000002383.10|OTTMUST00000004898.1|Pard3b-203|Pard3b|7676|protein_coding|	3.77456	0.860189	1.08888	0.789974	0.429543	1
ENSMUST00000191979.1|ENSMUSG00000103002.1|OTTMUSG00000047492.1|OTTMUST00000122559.1|Gm38075-201|Gm38075|920|TEC|	11.1165	0.67886	0.683825	0.992739	0.320837	1
ENSMUST00000195466.1|ENSMUSG00000102359.1|OTTMUSG00000047499.1|OTTMUST00000122566.1|Gm38351-201|Gm38351|2518|TEC|	4.3721	0.461093	0.678101	0.679977	0.496519	1
ENSMUST00000185587.1|ENSMUSG00000100750.1|OTTMUSG00000047501.1|OTTMUST00000122568.1|Gm29084-201|Gm29084|1452|antisense|	923.449	-0.0304666	0.108883	-0.27981	0.779623	1
ENSMUST00000102822.8|ENSMUSG00000025969.15|OTTMUSG00000002566.7|OTTMUST00000004995.2|Nrp2-204|Nrp2|6708|protein_coding|	13.617	-0.820984	1.51037	-0.543565	0.586741	1
ENSMUST00000075144.11|ENSMUSG00000025969.15|OTTMUSG00000002566.7|OTTMUST00000005003.1|Nrp2-203|Nrp2|6723|protein_coding|	4.25551	1.65276	2.40384	0.687548	0.491738	1
ENSMUST00000114155.7|ENSMUSG00000025969.15|OTTMUSG00000002566.7|OTTMUST00000004999.3|Nrp2-205|Nrp2|6534|protein_coding|	118.1	0.0910309	0.134251	0.678067	0.497729	1
ENSMUST00000063594.12|ENSMUSG00000025969.15|OTTMUSG00000002566.7|OTTMUST00000004997.1|Nrp2-202|Nrp2|6342|protein_coding|	82.168	0.0300021	0.200201	0.14986	0.880875	1
ENSMUST00000114157.2|ENSMUSG00000025969.15|OTTMUSG00000002566.7|OTTMUST00000004998.1|Nrp2-206|Nrp2|6357|protein_coding|	6.65191	0.573395	2.18239	0.262737	0.792753	1
ENSMUST00000189205.1|ENSMUSG00000100811.1|OTTMUSG00000047504.1|OTTMUST00000122571.1|Gm29083-201|Gm29083|733|antisense|	11.0664	0.0426527	0.549674	0.0775962	0.938149	1
ENSMUST00000192219.1|ENSMUSG00000103032.1|OTTMUSG00000047507.1|OTTMUST00000122574.1|Gm37121-201|Gm37121|2556|TEC|	4.27512	-0.506521	0.736101	-0.688113	0.491382	1
ENSMUST00000189802.1|ENSMUSG00000100426.1|OTTMUSG00000047508.1|OTTMUST00000122575.1|Gm4208-201|Gm4208|871|lincRNA|	4.77552	0.0652148	0.835891	0.0780184	0.937813	1
ENSMUST00000172416.7|ENSMUSG00000040865.15|OTTMUSG00000002593.6|-|Ino80d-206|Ino80d|13438|protein_coding|	11.2597	-0.598195	1.2825	-0.466427	0.64091	1
ENSMUST00000097718.8|ENSMUSG00000040865.15|OTTMUSG00000002593.6|OTTMUST00000005044.3|Ino80d-201|Ino80d|13675|protein_coding|	57.4939	0.0418282	0.221232	0.189069	0.850039	1
ENSMUST00000137511.7|ENSMUSG00000040865.15|OTTMUSG00000002593.6|OTTMUST00000005042.4|Ino80d-203|Ino80d|1979|protein_coding|	2.17994	1.21285	1.46279	0.829138	0.407026	1
ENSMUST00000186786.1|ENSMUSG00000084799.7|OTTMUSG00000002611.3|OTTMUST00000122799.1|Ino80dos-203|Ino80dos|1236|lincRNA|	47.1822	0.324204	0.253864	1.27708	0.201574	1
ENSMUST00000138611.7|ENSMUSG00000084799.7|OTTMUSG00000002611.3|OTTMUST00000005066.1|Ino80dos-201|Ino80dos|1576|lincRNA|	51.5639	0.0441276	0.23923	0.184457	0.853655	1
ENSMUST00000185480.1|ENSMUSG00000101599.1|OTTMUSG00000047511.1|OTTMUST00000122580.1|Gm20342-201|Gm20342|9720|lincRNA|	17.8199	-0.250129	0.329743	-0.758556	0.448118	1
ENSMUST00000190095.1|ENSMUSG00000025968.16|OTTMUSG00000002613.4|OTTMUST00000122581.1|Ndufs1-213|Ndufs1|1366|retained_intron|	15.9413	0.122595	0.416504	0.294342	0.768496	1
ENSMUST00000027111.14|ENSMUSG00000025968.16|OTTMUSG00000002613.4|OTTMUST00000005068.1|Ndufs1-201|Ndufs1|2661|protein_coding|	918.764	-0.0109615	0.126296	-0.0867918	0.930837	1
ENSMUST00000187835.1|ENSMUSG00000025968.16|OTTMUSG00000002613.4|OTTMUST00000122582.1|Ndufs1-210|Ndufs1|826|retained_intron|	144.699	0.377895	0.956747	0.394979	0.692858	1
ENSMUST00000187756.6|ENSMUSG00000025968.16|OTTMUSG00000002613.4|OTTMUST00000122583.1|Ndufs1-209|Ndufs1|493|nonsense_mediated_decay|	22.3778	-0.144989	1.71956	-0.0843174	0.932804	1
ENSMUST00000168099.8|ENSMUSG00000025968.16|OTTMUSG00000002613.4|OTTMUST00000122584.1|Ndufs1-203|Ndufs1|2590|protein_coding|	138.799	0.0604292	0.225577	0.267887	0.788786	1
ENSMUST00000186569.1|ENSMUSG00000025968.16|OTTMUSG00000002613.4|OTTMUST00000122586.1|Ndufs1-208|Ndufs1|2610|retained_intron|	9.37793	-0.442873	0.471204	-0.939875	0.347281	1
ENSMUST00000185827.6|ENSMUSG00000025968.16|OTTMUSG00000002613.4|OTTMUST00000122587.1|Ndufs1-206|Ndufs1|1775|retained_intron|	33.124	-0.252812	0.344246	-0.734391	0.46271	1
ENSMUST00000140612.1|ENSMUSG00000025968.16|OTTMUSG00000002613.4|OTTMUST00000005069.1|Ndufs1-202|Ndufs1|1922|retained_intron|	33.0671	0.0152585	0.281008	0.0542992	0.956697	1
ENSMUST00000188370.6|ENSMUSG00000025968.16|OTTMUSG00000002613.4|OTTMUST00000122588.2|Ndufs1-211|Ndufs1|516|protein_coding|	5.18505	0.278368	1.37922	0.201831	0.840049	1
ENSMUST00000189664.1|ENSMUSG00000025968.16|OTTMUSG00000002613.4|OTTMUST00000122591.3|Ndufs1-212|Ndufs1|332|protein_coding|	10.0975	0.214161	1.87907	0.113971	0.90926	1
ENSMUST00000129339.7|ENSMUSG00000025967.16|OTTMUSG00000002614.9|OTTMUST00000005070.2|Eef1b2-204|Eef1b2|1939|protein_coding|	71.3813	0.113922	0.21571	0.528125	0.597412	1
ENSMUST00000188524.1|ENSMUSG00000025967.16|OTTMUSG00000002614.9|OTTMUST00000122592.1|Eef1b2-209|Eef1b2|681|protein_coding|	2150.74	0.0625599	0.155346	0.402714	0.687159	1
ENSMUST00000135877.7|ENSMUSG00000025967.16|OTTMUSG00000002614.9|OTTMUST00000047130.2|Eef1b2-205|Eef1b2|691|nonsense_mediated_decay|	1071.78	0.170323	0.126309	1.34846	0.177509	1
ENSMUST00000027108.12|ENSMUSG00000025967.16|OTTMUSG00000002614.9|OTTMUST00000047132.2|Eef1b2-201|Eef1b2|802|nonsense_mediated_decay|	4.18312	-1.34894	2.81696	-0.478864	0.632035	1
ENSMUST00000126469.1|ENSMUSG00000025967.16|OTTMUSG00000002614.9|OTTMUST00000047133.1|Eef1b2-202|Eef1b2|815|processed_transcript|	37.6667	0.225159	0.424645	0.53023	0.595953	1
ENSMUST00000126795.2|ENSMUSG00000025967.16|OTTMUSG00000002614.9|OTTMUST00000047129.2|Eef1b2-203|Eef1b2|802|nonsense_mediated_decay|	9.19074	0.636526	1.66431	0.382456	0.702123	1
ENSMUST00000082668.1|ENSMUSG00000064602.1|-|-|Snora41-201|Snora41|132|snoRNA|	80.8431	2.25179	2.14865	1.048	0.294637	1
ENSMUST00000050536.13|ENSMUSG00000046856.13|OTTMUSG00000002612.2|OTTMUST00000005067.1|Gpr1-201|Gpr1|1940|protein_coding|	7.796	0.0036847	0.564852	0.0065233	0.994795	1
ENSMUST00000187533.1|ENSMUSG00000046856.13|OTTMUSG00000002612.2|OTTMUST00000122593.1|Gpr1-202|Gpr1|762|processed_transcript|	4.53736	0.0387188	1.02649	0.0377196	0.969911	1
ENSMUST00000239483.1|ENSMUSG00000027520.16|OTTMUSG00000002659.4|OTTMUST00000182403.1|Zdbf2-204|Zdbf2|12523|protein_coding|	2.4732	1.30496	1.90506	0.684995	0.493347	1
ENSMUST00000126932.1|ENSMUSG00000027520.16|OTTMUSG00000002659.4|OTTMUST00000018784.2|Zdbf2-203|Zdbf2|611|protein_coding|	3.13897	-0.226051	1.54666	-0.146154	0.8838	1
ENSMUST00000029025.8|ENSMUSG00000027520.16|OTTMUSG00000002659.4|-|Zdbf2-201|Zdbf2|12112|protein_coding|	46.8838	-0.276088	0.294648	-0.93701	0.348753	1
ENSMUST00000182642.7|ENSMUSG00000025964.15|OTTMUSG00000002497.12|OTTMUST00000005207.2|Adam23-209|Adam23|2889|retained_intron|	4.12952	0.580473	0.918779	0.631787	0.527526	1
ENSMUST00000087374.9|ENSMUSG00000025964.15|OTTMUSG00000002497.12|OTTMUST00000004901.10|Adam23-201|Adam23|6426|protein_coding|	60.8034	-0.198074	0.512482	-0.3865	0.699126	1
ENSMUST00000114101.7|ENSMUSG00000025964.15|OTTMUSG00000002497.12|OTTMUST00000005208.2|Adam23-203|Adam23|3496|retained_intron|	10.7785	0.0184048	0.649111	0.0283538	0.97738	1
ENSMUST00000114103.7|ENSMUSG00000025964.15|OTTMUSG00000002497.12|OTTMUST00000122751.1|Adam23-204|Adam23|2655|protein_coding|	15.5214	-0.120541	0.573965	-0.210014	0.833657	1
ENSMUST00000114107.2|ENSMUSG00000025964.15|OTTMUSG00000002497.12|OTTMUST00000005211.2|Adam23-205|Adam23|6110|protein_coding|	47.9392	1.19192	0.919185	1.29671	0.19473	1
ENSMUST00000097717.8|ENSMUSG00000025964.15|OTTMUSG00000002497.12|OTTMUST00000005210.3|Adam23-202|Adam23|5730|processed_transcript|	405.544	-0.12059	0.0969366	-1.24401	0.213497	1
ENSMUST00000185616.1|ENSMUSG00000025964.15|OTTMUSG00000002497.12|OTTMUST00000122753.1|Adam23-210|Adam23|3507|retained_intron|	2.38329	-1.22173	1.02018	-1.19757	0.231085	1
ENSMUST00000134704.2|ENSMUSG00000025964.15|OTTMUSG00000002497.12|OTTMUST00000005212.1|Adam23-206|Adam23|648|retained_intron|	16.7957	-0.177765	0.862108	-0.206198	0.836636	1
ENSMUST00000187844.1|ENSMUSG00000025964.15|OTTMUSG00000002497.12|OTTMUST00000122754.1|Adam23-211|Adam23|3388|retained_intron|	14.4591	-0.350487	0.48211	-0.726984	0.467235	1
ENSMUST00000141545.2|ENSMUSG00000025964.15|OTTMUSG00000002497.12|OTTMUST00000122755.1|Adam23-207|Adam23|631|retained_intron|	27.4454	0.401836	0.428999	0.936682	0.348922	1
ENSMUST00000114094.2|ENSMUSG00000025963.5|OTTMUSG00000008270.1|OTTMUST00000018792.1|Mdh1b-201|Mdh1b|1719|protein_coding|	9.7935	-0.140744	0.509446	-0.276268	0.782342	1
ENSMUST00000027103.6|ENSMUSG00000025962.15|OTTMUSG00000013921.2|OTTMUST00000033153.2|Fastkd2-201|Fastkd2|4486|protein_coding|	23.3629	-0.106906	0.338905	-0.315446	0.752423	1
ENSMUST00000148758.7|ENSMUSG00000025962.15|OTTMUSG00000013921.2|OTTMUST00000060877.1|Fastkd2-206|Fastkd2|2117|retained_intron|	38.636	0.00331728	0.323167	0.0102649	0.99181	1
ENSMUST00000128621.7|ENSMUSG00000025962.15|OTTMUSG00000013921.2|OTTMUST00000033154.2|Fastkd2-203|Fastkd2|2613|retained_intron|	81.131	0.0740307	0.200112	0.369947	0.711422	1
ENSMUST00000131478.1|ENSMUSG00000025962.15|OTTMUSG00000013921.2|OTTMUST00000033155.1|Fastkd2-204|Fastkd2|642|processed_transcript|	67.4435	0.0526838	0.388546	0.135592	0.892144	1
ENSMUST00000123945.1|ENSMUSG00000025962.15|OTTMUSG00000013921.2|OTTMUST00000033156.1|Fastkd2-202|Fastkd2|741|retained_intron|	7.68811	-0.284526	1.14313	-0.248901	0.803438	1
ENSMUST00000134454.1|ENSMUSG00000025962.15|OTTMUSG00000013921.2|OTTMUST00000033157.1|Fastkd2-205|Fastkd2|327|processed_transcript|	25.9785	-2.04105	2.37482	-0.859454	0.39009	1
ENSMUST00000027102.1|ENSMUSG00000025961.1|OTTMUSG00000013922.1|OTTMUST00000033158.1|4933402D24Rik-201|4933402D24Rik|1758|protein_coding|	10.2633	-0.203277	0.529726	-0.383739	0.701172	1
ENSMUST00000114086.7|ENSMUSG00000025959.13|OTTMUSG00000013919.3|OTTMUST00000033149.2|Klf7-202|Klf7|7662|protein_coding|	150.561	0.0104752	0.137279	0.0763058	0.939176	1
ENSMUST00000117621.1|ENSMUSG00000086721.2|OTTMUSG00000013920.1|OTTMUST00000033152.1|Gm13750-201|Gm13750|465|processed_pseudogene|	5.6188	0.39099	1.61519	0.24207	0.808726	1
ENSMUST00000188855.6|ENSMUSG00000025958.14|OTTMUSG00000047617.2|OTTMUST00000122764.1|Creb1-208|Creb1|660|retained_intron|	4.41923	-0.793867	1.54019	-0.515434	0.60625	1
ENSMUST00000087366.10|ENSMUSG00000025958.14|OTTMUSG00000047617.2|OTTMUST00000122767.1|Creb1-202|Creb1|8364|protein_coding|	161.715	0.00188559	0.119817	0.0157372	0.987444	1
ENSMUST00000190348.1|ENSMUSG00000025958.14|OTTMUSG00000047617.2|OTTMUST00000122770.1|Creb1-209|Creb1|1260|protein_coding|	2.40123	0.248552	1.70483	0.145793	0.884085	1
ENSMUST00000187035.1|ENSMUSG00000025958.14|OTTMUSG00000047617.2|OTTMUST00000122771.1|Creb1-206|Creb1|1642|retained_intron|	2.90005	-0.192216	1.26761	-0.151636	0.879474	1
ENSMUST00000114079.8|ENSMUSG00000025956.10|OTTMUSG00000026623.1|OTTMUST00000065884.1|Mettl21a-202|Mettl21a|2030|protein_coding|	65.066	-0.159536	0.221979	-0.718699	0.472326	1
ENSMUST00000053469.1|ENSMUSG00000025956.10|OTTMUSG00000026623.1|OTTMUST00000065885.1|Mettl21a-201|Mettl21a|2666|protein_coding|	10.4762	0.0994171	0.637632	0.155916	0.876099	1
ENSMUST00000150749.1|ENSMUSG00000087213.2|OTTMUSG00000021537.2|OTTMUST00000051075.1|2810408I11Rik-202|2810408I11Rik|711|antisense|	3.23367	0.194235	0.838457	0.231658	0.816804	1
ENSMUST00000186325.1|ENSMUSG00000087213.2|OTTMUSG00000021537.2|OTTMUST00000122777.1|2810408I11Rik-203|2810408I11Rik|1505|retained_intron|	2.63976	0.199842	1.05134	0.190083	0.849244	1
ENSMUST00000114077.7|ENSMUSG00000070871.10|OTTMUSG00000021538.2|OTTMUST00000051077.1|Ccnyl1-202|Ccnyl1|3281|protein_coding|	2.63375	-2.1798	3.59538	-0.606278	0.54433	1
ENSMUST00000187638.6|ENSMUSG00000070871.10|OTTMUSG00000021538.2|OTTMUST00000122779.1|Ccnyl1-204|Ccnyl1|465|protein_coding|	11.4453	1.3984	1.11208	1.25746	0.208587	1
ENSMUST00000094898.4|ENSMUSG00000070871.10|OTTMUSG00000021538.2|-|Ccnyl1-201|Ccnyl1|2923|protein_coding|	92.1818	-0.13	0.178912	-0.726611	0.467465	1
ENSMUST00000063982.6|ENSMUSG00000045005.9|OTTMUSG00000047622.1|OTTMUST00000122780.1|Fzd5-201|Fzd5|6915|protein_coding|	4.58821	-0.143899	0.656304	-0.219257	0.82645	1
ENSMUST00000097713.1|ENSMUSG00000051344.13|OTTMUSG00000021993.5|OTTMUST00000052216.1|Plekhm3-201|Plekhm3|8562|protein_coding|	98.3636	-0.0628023	0.146152	-0.429705	0.66741	1
ENSMUST00000120360.1|ENSMUSG00000084416.3|OTTMUSG00000022086.1|OTTMUST00000052439.1|Rpl10a-ps1-201|Rpl10a-ps1|654|processed_pseudogene|	272.875	1.49428	1.62984	0.916825	0.359234	1
ENSMUST00000161313.1|ENSMUSG00000025955.13|OTTMUSG00000030348.3|OTTMUST00000075190.1|Akr1cl-205|Akr1cl|1157|processed_transcript|	3.22413	-0.538064	0.914292	-0.588504	0.556194	1
ENSMUST00000185915.1|ENSMUSG00000100774.1|OTTMUSG00000047626.1|OTTMUST00000122787.1|Gm7329-201|Gm7329|210|processed_pseudogene|	360.62	0.400209	0.412878	0.969316	0.332387	1
ENSMUST00000061497.8|ENSMUSG00000044429.8|OTTMUSG00000022111.1|OTTMUST00000052487.1|Cryga-201|Cryga|625|protein_coding|	8.94846	0.141218	0.955385	0.147812	0.882491	1
ENSMUST00000144760.2|ENSMUSG00000100846.1|OTTMUSG00000026624.4|OTTMUST00000065891.3|Gm28845-201|Gm28845|733|protein_coding|	13.9094	-1.13218	1.09171	-1.03708	0.299701	1
ENSMUST00000148020.7|ENSMUSG00000044816.10|OTTMUSG00000047693.1|OTTMUST00000065889.1|D630023F18Rik-202|D630023F18Rik|1156|protein_coding|	57.9356	-0.0777917	0.323495	-0.240473	0.809964	1
ENSMUST00000050047.3|ENSMUSG00000044816.10|OTTMUSG00000047693.1|OTTMUST00000065888.2|D630023F18Rik-201|D630023F18Rik|2180|protein_coding|	33.9468	-0.321344	0.316013	-1.01687	0.309216	1
ENSMUST00000153330.2|ENSMUSG00000044816.10|OTTMUSG00000047693.1|OTTMUST00000065890.2|D630023F18Rik-203|D630023F18Rik|594|nonsense_mediated_decay|	27.0675	0.911928	1.35824	0.671405	0.501963	1
ENSMUST00000097709.10|ENSMUSG00000025950.16|OTTMUSG00000021898.3|OTTMUST00000052006.1|Idh1-201|Idh1|2302|protein_coding|	287.139	0.11731	0.373687	0.313927	0.753576	1
ENSMUST00000169032.7|ENSMUSG00000025950.16|OTTMUSG00000021898.3|-|Idh1-203|Idh1|2283|protein_coding|	135.9	-0.621635	1.15588	-0.537803	0.590713	1
ENSMUST00000188876.6|ENSMUSG00000025950.16|OTTMUSG00000021898.3|OTTMUST00000122893.2|Idh1-206|Idh1|844|protein_coding|	6.29535	-0.0320855	2.00689	-0.0159877	0.987244	1
ENSMUST00000191459.1|ENSMUSG00000025950.16|OTTMUSG00000021898.3|OTTMUST00000122895.2|Idh1-207|Idh1|372|protein_coding|	3.46936	-0.303795	2.81347	-0.107979	0.914013	1
ENSMUST00000187579.1|ENSMUSG00000025949.16|OTTMUSG00000047694.2|OTTMUST00000122899.1|Pikfyve-206|Pikfyve|2250|retained_intron|	3.07251	-0.0928139	0.851249	-0.109033	0.913177	1
ENSMUST00000189925.6|ENSMUSG00000025949.16|OTTMUSG00000047694.2|OTTMUST00000122900.1|Pikfyve-208|Pikfyve|1303|processed_transcript|	2.97853	-0.0739995	0.904001	-0.0818577	0.93476	1
ENSMUST00000081154.13|ENSMUSG00000025949.16|OTTMUSG00000047694.2|OTTMUST00000122901.1|Pikfyve-201|Pikfyve|11237|protein_coding|	108.962	-0.0020645	0.140885	-0.0146538	0.988308	1
ENSMUST00000213081.1|ENSMUSG00000025949.16|OTTMUSG00000047694.2|OTTMUST00000150537.1|Pikfyve-211|Pikfyve|1790|processed_transcript|	17.2178	-0.14807	0.373285	-0.396666	0.691614	1
ENSMUST00000186404.6|ENSMUSG00000025949.16|OTTMUSG00000047694.2|OTTMUST00000122902.1|Pikfyve-205|Pikfyve|4266|retained_intron|	12.0649	-0.333136	0.431671	-0.771734	0.440272	1
ENSMUST00000027083.6|ENSMUSG00000025946.13|OTTMUSG00000022339.2|OTTMUST00000053272.1|Pth2r-201|Pth2r|2414|protein_coding|	4.90143	-1.04046	0.965122	-1.07806	0.281008	1
ENSMUST00000156636.8|ENSMUSG00000015222.18|OTTMUSG00000016448.13|OTTMUST00000039632.5|Map2-218|Map2|546|protein_coding|	16.0438	0.947918	0.625453	1.51557	0.129628	1
ENSMUST00000114015.7|ENSMUSG00000015222.18|OTTMUSG00000016448.13|OTTMUST00000039624.2|Map2-205|Map2|5440|protein_coding|	5.51298	-0.943	1.99695	-0.47222	0.63677	1
ENSMUST00000114018.9|ENSMUSG00000015222.18|OTTMUSG00000016448.13|-|Map2-207|Map2|5303|protein_coding|	179.991	-0.324167	0.334453	-0.969244	0.332424	1
ENSMUST00000024639.11|ENSMUSG00000015222.18|OTTMUSG00000016448.13|-|Map2-201|Map2|5195|protein_coding|	246.528	-0.467443	0.788113	-0.593117	0.553103	1
ENSMUST00000114013.7|ENSMUSG00000015222.18|OTTMUSG00000016448.13|OTTMUST00000039627.2|Map2-204|Map2|6258|protein_coding|	1040.15	0.022647	0.243105	0.0931574	0.925779	1
ENSMUST00000128673.7|ENSMUSG00000015222.18|OTTMUSG00000016448.13|OTTMUST00000039625.2|Map2-212|Map2|3537|retained_intron|	19.7458	-0.609935	0.574683	-1.06134	0.288535	1
ENSMUST00000123647.7|ENSMUSG00000015222.18|OTTMUSG00000016448.13|OTTMUST00000039635.3|Map2-208|Map2|753|protein_coding|	3.30522	-0.470556	1.65514	-0.2843	0.77618	1
ENSMUST00000239213.1|ENSMUSG00000015222.18|OTTMUSG00000016448.13|OTTMUST00000182298.1|Map2-225|Map2|6259|protein_coding|	162.153	-0.687432	0.281156	-2.44502	0.0144844	1
ENSMUST00000077355.11|ENSMUSG00000015222.18|OTTMUSG00000016448.13|OTTMUST00000039623.1|Map2-202|Map2|5125|protein_coding|	3577	0.126359	0.0595761	2.12097	0.0339243	1
ENSMUST00000114012.7|ENSMUSG00000015222.18|OTTMUSG00000016448.13|OTTMUST00000039622.1|Map2-203|Map2|5119|protein_coding|	166.849	-1.05076	0.636603	-1.65057	0.0988259	1
ENSMUST00000173855.7|ENSMUSG00000015222.18|OTTMUSG00000016448.13|OTTMUST00000096948.2|Map2-223|Map2|1695|protein_coding|	2.42535	1.2473	1.89837	0.657038	0.511157	1
ENSMUST00000145419.7|ENSMUSG00000015222.18|OTTMUSG00000016448.13|OTTMUST00000039629.5|Map2-216|Map2|2195|protein_coding|	101.611	-0.390699	0.601459	-0.649586	0.51596	1
ENSMUST00000127388.7|ENSMUSG00000015222.18|OTTMUSG00000016448.13|OTTMUST00000039631.1|Map2-211|Map2|2338|processed_transcript|	32.907	-0.521169	0.513111	-1.01571	0.30977	1
ENSMUST00000133522.1|ENSMUSG00000015222.18|OTTMUSG00000016448.13|OTTMUST00000039636.2|Map2-213|Map2|849|processed_transcript|	41.5752	-2.03302	1.94295	-1.04636	0.295396	1
ENSMUST00000172886.7|ENSMUSG00000015222.18|OTTMUSG00000016448.13|OTTMUST00000096945.2|Map2-220|Map2|1009|protein_coding|	2.47181	1.09184	2.71689	0.40187	0.687779	1
ENSMUST00000147494.1|ENSMUSG00000073656.4|OTTMUSG00000031941.1|OTTMUST00000079239.1|Gm10558-201|Gm10558|1661|antisense|	14.4576	0.129804	0.438503	0.296017	0.767217	1
ENSMUST00000083760.1|ENSMUSG00000065694.1|-|-|Gm25411-201|Gm25411|151|snRNA|	61.5059	0.712103	0.50256	1.41695	0.156497	1
ENSMUST00000061620.16|ENSMUSG00000055567.18|OTTMUSG00000026091.8|OTTMUST00000103888.2|Unc80-201|Unc80|13613|protein_coding|	474.958	-0.0655048	0.104242	-0.628393	0.529747	1
ENSMUST00000136727.1|ENSMUSG00000055567.18|OTTMUSG00000026091.8|OTTMUST00000064844.3|Unc80-203|Unc80|1167|retained_intron|	30.059	0.419668	0.293503	1.42986	0.152758	1
ENSMUST00000212557.2|ENSMUSG00000055567.18|OTTMUSG00000026091.8|OTTMUST00000150531.2|Unc80-206|Unc80|9777|protein_coding|	4.40137	-0.720119	0.802116	-0.897774	0.369306	1
ENSMUST00000187179.1|ENSMUSG00000055567.18|OTTMUSG00000026091.8|OTTMUST00000121896.1|Unc80-205|Unc80|587|retained_intron|	69.3411	-0.464921	0.26611	-1.74711	0.0806191	1
ENSMUST00000152844.1|ENSMUSG00000055567.18|OTTMUSG00000026091.8|OTTMUST00000064846.1|Unc80-204|Unc80|1912|protein_coding|	206.526	-0.476192	0.350773	-1.35755	0.174607	1
ENSMUST00000192513.1|ENSMUSG00000103375.1|OTTMUSG00000047095.1|OTTMUST00000121898.1|Gm37181-201|Gm37181|1727|TEC|	31.0887	-0.351857	0.426014	-0.825929	0.408844	1
ENSMUST00000151016.1|ENSMUSG00000026005.15|OTTMUSG00000021851.3|OTTMUST00000051851.2|Rpe-204|Rpe|781|nonsense_mediated_decay|	31.7054	-0.203033	0.393252	-0.516292	0.605651	1
ENSMUST00000027157.9|ENSMUSG00000026005.15|OTTMUSG00000021851.3|OTTMUST00000051848.1|Rpe-201|Rpe|2692|protein_coding|	189.325	-0.18782	0.234679	-0.800328	0.423521	1
ENSMUST00000113995.1|ENSMUSG00000026005.15|OTTMUSG00000021851.3|OTTMUST00000051849.1|Rpe-202|Rpe|2713|protein_coding|	32.6533	1.48026	2.18092	0.678734	0.497306	1
ENSMUST00000190404.1|ENSMUSG00000026005.15|OTTMUSG00000021851.3|OTTMUST00000121899.1|Rpe-205|Rpe|759|nonsense_mediated_decay|	3.98141	4.2322	3.26405	1.29661	0.194765	1
ENSMUST00000129190.7|ENSMUSG00000026004.15|OTTMUSG00000025009.4|OTTMUST00000064848.1|Kansl1l-203|Kansl1l|3470|protein_coding|	63.4539	0.0870359	0.20271	0.429362	0.66766	1
ENSMUST00000068168.9|ENSMUSG00000026004.15|OTTMUSG00000025009.4|OTTMUST00000061560.2|Kansl1l-201|Kansl1l|4459|protein_coding|	41.9853	-0.110492	0.296032	-0.373245	0.708966	1
ENSMUST00000113987.1|ENSMUSG00000026004.15|OTTMUSG00000025009.4|OTTMUST00000064847.1|Kansl1l-202|Kansl1l|2342|protein_coding|	11.5052	0.0912987	0.593041	0.15395	0.877649	1
ENSMUST00000132960.1|ENSMUSG00000026004.15|OTTMUSG00000025009.4|OTTMUST00000079240.1|Kansl1l-204|Kansl1l|2802|processed_transcript|	9.10161	-0.651811	0.55281	-1.17909	0.238363	1
ENSMUST00000189846.1|ENSMUSG00000026004.15|OTTMUSG00000025009.4|OTTMUST00000121918.1|Kansl1l-205|Kansl1l|1600|retained_intron|	4.15375	0.127083	0.861952	0.147436	0.882788	1
ENSMUST00000195411.1|ENSMUSG00000102559.1|OTTMUSG00000047108.1|OTTMUST00000121920.1|Gm37570-201|Gm37570|3106|TEC|	18.4762	-0.227426	0.340439	-0.668038	0.504109	1
ENSMUST00000191945.1|ENSMUSG00000102374.1|OTTMUSG00000047109.1|OTTMUST00000121921.1|Gm38387-201|Gm38387|2577|TEC|	14.8471	-0.507615	0.372304	-1.36344	0.172743	1
ENSMUST00000195562.1|ENSMUSG00000102776.1|OTTMUSG00000047110.1|OTTMUST00000121922.1|Gm38162-201|Gm38162|4597|TEC|	8.90225	0.150205	0.497409	0.301975	0.762671	1
ENSMUST00000118992.1|ENSMUSG00000082057.1|OTTMUSG00000026220.1|OTTMUST00000064843.1|Gm15789-201|Gm15789|1359|processed_pseudogene|	4.78829	-0.509916	0.726615	-0.701769	0.482823	1
ENSMUST00000194648.1|ENSMUSG00000103706.1|OTTMUSG00000047111.1|OTTMUST00000121923.1|6820402A03Rik-201|6820402A03Rik|2654|TEC|	3.69151	-0.309862	0.768911	-0.402988	0.686957	1
ENSMUST00000194465.1|ENSMUSG00000103756.1|OTTMUSG00000047112.1|OTTMUST00000121924.1|Gm37285-201|Gm37285|1139|TEC|	5.04297	-0.873164	0.66512	-1.31279	0.189253	1
ENSMUST00000195880.1|ENSMUSG00000103382.1|OTTMUSG00000047113.1|OTTMUST00000121925.1|Gm37755-201|Gm37755|2179|TEC|	12.7146	-0.153995	0.435489	-0.353614	0.723628	1
ENSMUST00000193555.1|ENSMUSG00000103553.1|OTTMUSG00000047114.1|OTTMUST00000121926.1|Gm38218-201|Gm38218|4689|TEC|	3.10644	-0.579036	0.787642	-0.735152	0.462247	1
ENSMUST00000027153.5|ENSMUSG00000026003.5|OTTMUSG00000026221.1|OTTMUST00000064849.1|Acadl-201|Acadl|1916|protein_coding|	412.541	-0.0898965	0.135205	-0.664892	0.50612	1
ENSMUST00000139208.1|ENSMUSG00000026003.5|OTTMUSG00000026221.1|OTTMUST00000064850.1|Acadl-202|Acadl|649|processed_transcript|	4.43964	4.77619	3.69183	1.29372	0.195762	1
ENSMUST00000121857.1|ENSMUSG00000082769.3|OTTMUSG00000026241.1|OTTMUST00000064901.1|Gm15793-201|Gm15793|495|processed_pseudogene|	12.7405	1.52383	1.32444	1.15055	0.249919	1
ENSMUST00000186202.6|ENSMUSG00000061816.15|OTTMUSG00000026242.6|OTTMUST00000121941.1|Myl1-207|Myl1|874|protein_coding|	2.2653	5.20449	3.68831	1.41108	0.158222	1
ENSMUST00000119429.7|ENSMUSG00000061816.15|OTTMUSG00000026242.6|OTTMUST00000064973.1|Myl1-202|Myl1|803|protein_coding|	11.1706	-0.41552	1.09164	-0.380638	0.703472	1
ENSMUST00000143596.1|ENSMUSG00000094191.1|OTTMUSG00000026538.1|OTTMUST00000065666.1|Rpl31-ps14-201|Rpl31-ps14|378|processed_pseudogene|	5.54336	-0.455008	2.22698	-0.204316	0.838107	1
ENSMUST00000027149.11|ENSMUSG00000026000.16|OTTMUSG00000021584.4|OTTMUST00000051236.2|Lancl1-201|Lancl1|4270|protein_coding|	210.661	-0.296101	0.233795	-1.2665	0.205335	1
ENSMUST00000113979.9|ENSMUSG00000026000.16|OTTMUSG00000021584.4|OTTMUST00000051237.1|Lancl1-202|Lancl1|4461|protein_coding|	221.517	0.361786	0.162766	2.22274	0.0262334	1
ENSMUST00000119559.7|ENSMUSG00000026000.16|OTTMUSG00000021584.4|OTTMUST00000065662.1|Lancl1-203|Lancl1|1385|protein_coding|	860.101	-0.0299606	0.109584	-0.273404	0.784543	1
ENSMUST00000133508.1|ENSMUSG00000026000.16|OTTMUSG00000021584.4|OTTMUST00000065664.1|Lancl1-204|Lancl1|388|processed_transcript|	49.6674	-0.143095	0.53596	-0.266989	0.789478	1
ENSMUST00000189210.1|ENSMUSG00000026000.16|OTTMUSG00000021584.4|OTTMUST00000121943.1|Lancl1-206|Lancl1|2610|retained_intron|	5.70533	-0.769801	0.684824	-1.12409	0.260977	1
ENSMUST00000119142.7|ENSMUSG00000062209.15|OTTMUSG00000025138.3|OTTMUST00000061852.2|Erbb4-201|Erbb4|11782|protein_coding|	100.917	-0.301666	0.234256	-1.28776	0.197828	1
ENSMUST00000121473.7|ENSMUSG00000062209.15|OTTMUSG00000025138.3|OTTMUST00000061851.2|Erbb4-202|Erbb4|12037|protein_coding|	26.7885	0.201453	0.461674	0.436353	0.66258	1
ENSMUST00000027146.8|ENSMUSG00000025997.13|OTTMUSG00000047132.2|OTTMUST00000121952.1|Ikzf2-201|Ikzf2|9278|protein_coding|	14.0223	-0.136536	0.366785	-0.372252	0.709706	1
ENSMUST00000113940.3|ENSMUSG00000053153.14|OTTMUSG00000034211.4|OTTMUST00000086831.1|Spag16-202|Spag16|3559|protein_coding|	9.0166	-0.709473	0.749569	-0.946508	0.34389	1
ENSMUST00000161310.7|ENSMUSG00000053153.14|OTTMUSG00000034211.4|OTTMUST00000086832.2|Spag16-204|Spag16|1297|processed_transcript|	2.72074	-1.68642	1.94632	-0.866465	0.386235	1
ENSMUST00000053922.11|ENSMUSG00000045648.15|OTTMUSG00000026625.1|OTTMUST00000065892.1|Vwc2l-201|Vwc2l|4655|protein_coding|	18.8422	-0.43044	0.728581	-0.590792	0.55466	1
ENSMUST00000159205.1|ENSMUSG00000045648.15|OTTMUSG00000026625.1|OTTMUST00000065894.1|Vwc2l-202|Vwc2l|4191|retained_intron|	4.92752	-1.41513	0.739612	-1.91334	0.0557044	1
ENSMUST00000161937.1|ENSMUSG00000045648.15|OTTMUSG00000026625.1|OTTMUST00000065893.1|Vwc2l-203|Vwc2l|4323|protein_coding|	29.1922	-0.4042	0.57023	-0.708837	0.478426	1
ENSMUST00000027393.7|ENSMUSG00000026196.7|OTTMUSG00000030938.3|OTTMUST00000076570.3|Bard1-201|Bard1|5659|protein_coding|	3.09422	-0.529517	0.804461	-0.658226	0.510393	1
ENSMUST00000027384.5|ENSMUSG00000026192.13|OTTMUSG00000033605.2|OTTMUST00000084659.1|Atic-201|Atic|2845|protein_coding|	184.797	0.0177964	0.112962	0.157543	0.874817	1
ENSMUST00000155769.7|ENSMUSG00000026192.13|OTTMUSG00000033605.2|OTTMUST00000084662.1|Atic-205|Atic|1631|retained_intron|	2.18958	-1.16956	2.75885	-0.423931	0.671616	1
ENSMUST00000154855.1|ENSMUSG00000026192.13|OTTMUSG00000033605.2|OTTMUST00000084663.1|Atic-204|Atic|434|retained_intron|	3.22547	5.30086	3.68765	1.43746	0.150586	1
ENSMUST00000188894.6|ENSMUSG00000026193.15|OTTMUSG00000048807.4|OTTMUST00000124852.1|Fn1-214|Fn1|8043|protein_coding|	21.2386	0.147486	0.798778	0.184639	0.853512	1
ENSMUST00000187938.6|ENSMUSG00000026193.15|OTTMUSG00000048807.4|OTTMUST00000124856.1|Fn1-211|Fn1|7965|protein_coding|	2.21446	-1.04571	3.58358	-0.291806	0.770435	1
ENSMUST00000055226.12|ENSMUSG00000026193.15|OTTMUSG00000048807.4|OTTMUST00000124858.1|Fn1-201|Fn1|8315|protein_coding|	25.1815	-0.407988	0.587491	-0.694459	0.487394	1
ENSMUST00000186129.6|ENSMUSG00000026193.15|OTTMUSG00000048807.4|OTTMUST00000124859.1|Fn1-203|Fn1|7797|protein_coding|	5.13188	0.877002	2.74844	0.319091	0.749658	1
ENSMUST00000185408.6|ENSMUSG00000026193.15|OTTMUSG00000048807.4|OTTMUST00000124860.1|Fn1-202|Fn1|4022|retained_intron|	82.5219	-0.341316	0.244733	-1.39465	0.163122	1
ENSMUST00000186575.1|ENSMUSG00000026193.15|OTTMUSG00000048807.4|OTTMUST00000125304.1|Fn1-204|Fn1|495|retained_intron|	21.8486	-0.405467	1.30914	-0.309721	0.756773	1
ENSMUST00000187627.1|ENSMUSG00000026193.15|OTTMUSG00000048807.4|OTTMUST00000125305.1|Fn1-210|Fn1|1190|nonsense_mediated_decay|	33.6124	-0.244746	1.31932	-0.185509	0.85283	1
ENSMUST00000188092.1|ENSMUSG00000026193.15|OTTMUSG00000048807.4|OTTMUST00000125201.1|Fn1-212|Fn1|703|retained_intron|	24.6275	-0.275922	0.526199	-0.524368	0.600022	1
ENSMUST00000189160.1|ENSMUSG00000026193.15|OTTMUSG00000048807.4|OTTMUST00000124861.1|Fn1-215|Fn1|2778|retained_intron|	24.9534	-0.836737	0.34816	-2.40331	0.0162474	1
ENSMUST00000076314.5|ENSMUSG00000059483.5|OTTMUSG00000049066.1|OTTMUST00000125318.1|Gm5528-201|Gm5528|480|processed_pseudogene|	2.37184	-0.6431	2.2759	-0.28257	0.777507	1
ENSMUST00000048860.8|ENSMUSG00000039395.8|OTTMUSG00000049069.1|OTTMUST00000125321.1|Mreg-201|Mreg|2284|protein_coding|	40.906	-0.273278	0.295138	-0.925936	0.354479	1
ENSMUST00000178786.1|ENSMUSG00000094655.1|-|-|Gm25360-201|Gm25360|191|snRNA|	2.1446	-5.1641	3.68925	-1.39977	0.161582	1
ENSMUST00000101806.2|ENSMUSG00000094050.1|-|-|Gm23472-201|Gm23472|191|snRNA|	2.23615	-1.81023	2.93684	-0.616388	0.537638	1
ENSMUST00000177868.1|ENSMUSG00000093956.1|-|-|Gm24497-201|Gm24497|191|snRNA|	23.1594	0.050825	2.10159	0.0241841	0.980706	1
ENSMUST00000179876.1|ENSMUSG00000093843.1|-|-|Gm25939-201|Gm25939|191|snRNA|	5.12952	-1.86406	2.1236	-0.877781	0.380063	1
ENSMUST00000134840.7|ENSMUSG00000026189.13|OTTMUSG00000026657.2|OTTMUST00000065968.2|Pecr-204|Pecr|1120|nonsense_mediated_decay|	4.6762	2.48602	2.17587	1.14254	0.25323	1
ENSMUST00000027381.12|ENSMUSG00000026189.13|OTTMUSG00000026657.2|OTTMUST00000065967.1|Pecr-201|Pecr|1186|protein_coding|	67.9563	-0.118341	0.190829	-0.620146	0.535162	1
ENSMUST00000097698.4|ENSMUSG00000026189.13|OTTMUSG00000026657.2|OTTMUST00000065969.1|Pecr-202|Pecr|932|protein_coding|	4.50207	1.17557	2.11424	0.556025	0.578194	1
ENSMUST00000027380.11|ENSMUSG00000026188.11|OTTMUSG00000026656.3|OTTMUST00000065965.1|Tmem169-201|Tmem169|2928|protein_coding|	115.041	0.0406137	0.152712	0.265949	0.790279	1
ENSMUST00000141783.1|ENSMUSG00000026188.11|OTTMUSG00000026656.3|OTTMUST00000065966.3|Tmem169-202|Tmem169|697|protein_coding|	6.71821	1.84013	1.52404	1.2074	0.227277	1
ENSMUST00000027379.9|ENSMUSG00000026187.9|OTTMUSG00000074624.1|OTTMUST00000181138.1|Xrcc5-201|Xrcc5|2549|protein_coding|	156.819	-0.0465295	0.144533	-0.321931	0.747505	1
ENSMUST00000047786.5|ENSMUSG00000039372.5|OTTMUSG00000026658.1|OTTMUST00000065971.1|Marchf4-201|Marchf4|4553|protein_coding|	85.5964	0.196324	0.17382	1.12947	0.258701	1
ENSMUST00000145868.7|ENSMUSG00000039354.16|OTTMUSG00000021499.4|OTTMUST00000050956.2|Smarcal1-205|Smarcal1|579|protein_coding|	3.02204	0.329812	1.7226	0.191462	0.848163	1
ENSMUST00000152814.7|ENSMUSG00000039354.16|OTTMUSG00000021499.4|OTTMUST00000050951.2|Smarcal1-208|Smarcal1|1754|retained_intron|	4.96164	0.149905	1.09224	0.137245	0.890837	1
ENSMUST00000136498.7|ENSMUSG00000039354.16|OTTMUSG00000021499.4|OTTMUST00000050954.2|Smarcal1-204|Smarcal1|2818|retained_intron|	9.32788	1.26165	1.02451	1.23147	0.218149	1
ENSMUST00000047615.14|ENSMUSG00000039354.16|OTTMUSG00000021499.4|OTTMUST00000050950.2|Smarcal1-201|Smarcal1|3059|protein_coding|	99.12	0.165722	0.374682	0.442301	0.658271	1
ENSMUST00000152225.1|ENSMUSG00000039354.16|OTTMUSG00000021499.4|OTTMUST00000050955.3|Smarcal1-207|Smarcal1|2994|protein_coding|	128.312	-0.270388	0.337749	-0.800559	0.423387	1
ENSMUST00000150725.7|ENSMUSG00000039354.16|OTTMUSG00000021499.4|OTTMUST00000050953.2|Smarcal1-206|Smarcal1|4003|retained_intron|	12.3285	-0.119802	0.494854	-0.242096	0.808706	1
ENSMUST00000126832.1|ENSMUSG00000039354.16|OTTMUSG00000021499.4|OTTMUST00000050959.2|Smarcal1-202|Smarcal1|542|retained_intron|	15.3513	1.1588	2.46096	0.470875	0.63773	1
ENSMUST00000211909.1|ENSMUSG00000110712.1|OTTMUSG00000061677.1|OTTMUST00000150499.1|Gm39662-201|Gm39662|1227|antisense|	7.9526	0.551259	0.696758	0.791177	0.428841	1
ENSMUST00000059980.10|ENSMUSG00000046330.10|OTTMUSG00000061689.2|OTTMUST00000150520.2|Rpl37a-201|Rpl37a|558|protein_coding|	3326.1	0.0829135	0.104582	0.792808	0.42789	1
ENSMUST00000212432.1|ENSMUSG00000046330.10|OTTMUSG00000061689.2|OTTMUST00000150529.1|Rpl37a-204|Rpl37a|665|retained_intron|	274.205	0.280097	0.21147	1.32452	0.185329	1
ENSMUST00000212335.1|ENSMUSG00000046330.10|OTTMUSG00000061689.2|OTTMUST00000150521.1|Rpl37a-203|Rpl37a|400|nonsense_mediated_decay|	9.76922	1.09839	1.28241	0.856507	0.391718	1
ENSMUST00000211963.1|ENSMUSG00000046330.10|OTTMUSG00000061689.2|OTTMUST00000150530.1|Rpl37a-202|Rpl37a|449|retained_intron|	6.223	-0.0269085	1.1909	-0.022595	0.981973	1
ENSMUST00000047328.10|ENSMUSG00000039323.18|OTTMUSG00000029573.1|OTTMUST00000073338.1|Igfbp2-201|Igfbp2|1307|protein_coding|	88.3796	-0.933309	0.58705	-1.58983	0.111873	1
ENSMUST00000120564.1|ENSMUSG00000039323.18|OTTMUSG00000029573.1|OTTMUST00000073339.1|Igfbp2-202|Igfbp2|991|protein_coding|	494.234	-0.881214	0.507861	-1.73515	0.0827144	1
ENSMUST00000027377.8|ENSMUSG00000026185.8|OTTMUSG00000017306.1|OTTMUST00000042008.1|Igfbp5-201|Igfbp5|6006|protein_coding|	740.472	-0.0287186	0.117649	-0.244104	0.807151	1
ENSMUST00000137339.1|ENSMUSG00000026185.8|OTTMUSG00000017306.1|OTTMUST00000042009.1|Igfbp5-202|Igfbp5|4281|processed_transcript|	92.1364	0.609181	0.513765	1.18572	0.235733	1
ENSMUST00000188155.1|ENSMUSG00000100444.1|OTTMUSG00000047275.1|OTTMUST00000122220.1|C530043A13Rik-202|C530043A13Rik|1512|lincRNA|	2.60419	0.244477	1.3696	0.178502	0.858329	1
ENSMUST00000189247.1|ENSMUSG00000100444.1|OTTMUSG00000047275.1|OTTMUST00000122221.1|C530043A13Rik-203|C530043A13Rik|3364|lincRNA|	3.86543	-0.343088	0.753399	-0.455387	0.648831	1
ENSMUST00000187584.6|ENSMUSG00000055322.16|OTTMUSG00000047279.8|OTTMUST00000122227.3|Tns1-208|Tns1|9916|protein_coding|	3.29344	5.43424	2.36141	2.30127	0.0213765	1
[truncated: 140,606 more rows]

## Sheet: Supplementary Table 3
Supplementary Table 3: Humanin P3S vs. Vehicle Treated APOE4/APP/PS1 Hippocampus RNASeq Results
gene	baseMean	log2FoldChange	lfcSE	stat	pvalue	padj
ENSMUST00000131507.1|ENSMUSG00000003528.15|OTTMUSG00000026786.3|OTTMUST00000066239.1|Slc25a1-203|Slc25a1|689|protein_coding|	97.7142	-6.14401	0.811023	-7.57563	3.57e-14	1.03e-09
ENSMUST00000015719.15|ENSMUSG00000015575.15|OTTMUSG00000073635.4|OTTMUST00000178750.1|Atp6v0e-201|Atp6v0e|823|protein_coding|	66.3885	9.29432	1.22468	7.58917	3.22e-14	1.03e-09
ENSMUST00000046384.8|ENSMUSG00000036905.8|OTTMUSG00000009766.1|OTTMUST00000022610.1|C1qb-201|C1qb|1088|protein_coding|	740.691	0.534109	0.0711683	7.50487	6.15e-14	1.19e-09
ENSMUST00000238783.1|ENSMUSG00000021676.10|OTTMUSG00000074747.5|OTTMUST00000181381.1|Iqgap2-209|Iqgap2|382|retained_intron|	20.9137	21.8393	2.97345	7.34476	2.06e-13	2.98e-09
ENSMUST00000227021.1|ENSMUSG00000022892.11|OTTMUSG00000069475.11|OTTMUST00000167978.2|App-204|App|3264|protein_coding|	35.4096	22.5201	3.15823	7.1306	9.99e-13	1.16e-08
ENSMUST00000228581.1|ENSMUSG00000032855.6|OTTMUSG00000069446.1|OTTMUST00000167915.1|Pkd1-208|Pkd1|235|nonsense_mediated_decay|	16.9618	-20.7885	2.93131	-7.09189	1.32e-12	1.28e-08
ENSMUST00000156321.1|ENSMUSG00000008035.12|OTTMUSG00000016740.6|OTTMUST00000040870.1|Mid1ip1-205|Mid1ip1|431|protein_coding|	20.8165	21.916	3.11721	7.03066	2.06e-12	1.7e-08
ENSMUST00000046285.5|ENSMUSG00000036887.5|OTTMUSG00000009765.1|OTTMUST00000022609.1|C1qa-201|C1qa|1040|protein_coding|	809.372	0.431724	0.0627653	6.87839	6.05e-12	3.89e-08
ENSMUST00000148002.7|ENSMUSG00000025855.13|OTTMUSG00000025121.6|OTTMUST00000061870.2|Prkar1b-210|Prkar1b|795|protein_coding|	23.2135	-21.3042	3.09365	-6.88642	5.72e-12	3.89e-08
ENSMUST00000134784.1|ENSMUSG00000030965.19|OTTMUSG00000025665.17|OTTMUST00000063190.2|Abraxas2-204|Abraxas2|515|nonsense_mediated_decay|	11.9171	-20.0106	2.9647	-6.74962	1.48e-11	8.58e-08
ENSMUST00000194837.1|ENSMUSG00000102500.1|OTTMUSG00000050129.2|OTTMUST00000127459.2|Gm37371-201|Gm37371|392|TEC|	59.0061	24.3217	3.67849	6.61188	3.79e-11	2e-07
ENSMUST00000081987.4|ENSMUSG00000060377.4|OTTMUSG00000069543.1|OTTMUST00000168137.1|Rpl36a-ps1-201|Rpl36a-ps1|449|protein_coding|	18.6704	-8.28911	1.26101	-6.57338	4.92e-11	2.37e-07
ENSMUST00000152492.1|ENSMUSG00000026179.14|OTTMUSG00000021729.3|OTTMUST00000051565.1|Pnkd-207|Pnkd|416|retained_intron|	15.6862	8.04596	1.2364	6.50759	7.64e-11	3.4e-07
ENSMUST00000131398.1|ENSMUSG00000020849.13|OTTMUSG00000006219.4|OTTMUST00000047826.2|Ywhae-202|Ywhae|461|protein_coding|	68.3115	23.3914	3.67887	6.35832	2.04e-10	8.43e-07
ENSMUST00000078573.4|ENSMUSG00000061474.11|OTTMUSG00000022878.1|OTTMUST00000055014.1|Mrps36-202|Mrps36|571|protein_coding|	42.7733	8.59741	1.3886	6.19142	5.96e-10	2.3e-06
ENSMUST00000106003.1|ENSMUSG00000025508.13|OTTMUSG00000024569.2|OTTMUST00000060341.2|Rplp2-202|Rplp2|449|protein_coding|	643.878	1.50959	0.246421	6.12606	9.01e-10	3.26e-06
ENSMUST00000105581.4|ENSMUSG00000023286.16|OTTMUSG00000010983.5|-|Ube2j2-203|Ube2j2|1391|protein_coding|	45.9203	-22.2997	3.67873	-6.0618	1.35e-09	4.58e-06
ENSMUST00000099148.2|ENSMUSG00000074635.3|OTTMUSG00000074754.1|-|3110070M22Rik-201|3110070M22Rik|1123|antisense|	12.4437	6.94672	1.14985	6.04144	1.53e-09	4.91e-06
ENSMUST00000212630.1|ENSMUSG00000031708.17|OTTMUSG00000061574.4|OTTMUST00000150210.1|Tecr-211|Tecr|399|protein_coding|	24.9409	22.1916	3.67996	6.0304	1.64e-09	4.98e-06
ENSMUST00000232906.1|ENSMUSG00000090223.2|OTTMUSG00000020445.2|OTTMUST00000174333.1|Pcp4-202|Pcp4|637|nonsense_mediated_decay|	22.1417	21.9393	3.6458	6.01769	1.77e-09	5.12e-06
ENSMUST00000145844.2|ENSMUSG00000086240.4|OTTMUSG00000021526.2|OTTMUST00000051060.2|Gm7846-201|Gm7846|274|processed_pseudogene|	19.2698	22.0227	3.67409	5.99406	2.05e-09	5.64e-06
ENSMUST00000189762.1|ENSMUSG00000033419.16|OTTMUSG00000045050.3|OTTMUST00000118392.1|Snap91-207|Snap91|452|processed_transcript|	61.1585	-21.9551	3.6789	-5.96783	2.4e-09	6.32e-06
ENSMUST00000153627.7|ENSMUSG00000021177.16|OTTMUSG00000033586.3|OTTMUST00000084599.1|Tdp1-207|Tdp1|2036|protein_coding|	29.5757	21.5656	3.68088	5.85882	4.66e-09	1.17e-05
ENSMUST00000147911.1|ENSMUSG00000089704.9|OTTMUSG00000037046.1|OTTMUST00000064572.1|Galnt2-204|Galnt2|511|processed_transcript|	37.7173	8.13505	1.39909	5.81453	6.08e-09	1.47e-05
ENSMUST00000121934.1|ENSMUSG00000081967.1|OTTMUSG00000015374.1|OTTMUST00000036444.1|Gm14017-201|Gm14017|386|processed_pseudogene|	15.2807	21.1376	3.66468	5.76794	8.02e-09	1.55e-05
ENSMUST00000046332.5|ENSMUSG00000036896.5|OTTMUSG00000009764.1|OTTMUST00000022607.1|C1qc-201|C1qc|1203|protein_coding|	649.773	0.484253	0.0835592	5.79533	6.82e-09	1.55e-05
ENSMUST00000143495.7|ENSMUSG00000029713.15|OTTMUSG00000016277.4|OTTMUST00000042586.2|Gnb2-209|Gnb2|1285|protein_coding|	26.1833	21.2414	3.68185	5.76922	7.96e-09	1.55e-05
ENSMUST00000212703.1|ENSMUSG00000031708.17|OTTMUSG00000061574.4|OTTMUST00000150203.1|Tecr-213|Tecr|451|protein_coding|	29.9113	-21.2074	3.67949	-5.76367	8.23e-09	1.55e-05
ENSMUST00000214748.1|ENSMUSG00000043923.8|OTTMUSG00000063303.1|OTTMUST00000154208.1|Ccdc84-206|Ccdc84|746|protein_coding|	7.08842	-17.9654	3.11033	-5.77604	7.65e-09	1.55e-05
ENSMUST00000234024.1|ENSMUSG00000024381.16|OTTMUSG00000073173.1|OTTMUST00000177223.1|Bin1-203|Bin1|539|protein_coding|	34.5784	-21.2026	3.67949	-5.76238	8.29e-09	1.55e-05
ENSMUST00000135678.1|ENSMUSG00000025428.15|OTTMUSG00000017510.3|OTTMUST00000063421.1|Atp5a1-204|Atp5a1|774|nonsense_mediated_decay|	14.9868	21.0912	3.65878	5.76454	8.19e-09	1.55e-05
ENSMUST00000148088.1|ENSMUSG00000010607.8|OTTMUSG00000034073.1|OTTMUST00000086093.1|Pigyl-202|Pigyl|676|protein_coding|	12.7437	21.0495	3.68165	5.71742	1.08e-08	1.96e-05
ENSMUST00000054514.5|ENSMUSG00000050896.12|OTTMUSG00000013729.1|-|Rtn4rl2-201|Rtn4rl2|1263|protein_coding|	17.7791	-20.7624	3.63823	-5.70674	1.15e-08	2.02e-05
ENSMUST00000212990.1|ENSMUSG00000031708.17|OTTMUSG00000061574.4|OTTMUST00000150305.1|Tecr-214|Tecr|648|protein_coding|	821.028	0.537142	0.0945513	5.68096	1.34e-08	2.22e-05
ENSMUST00000107284.7|ENSMUSG00000006920.14|OTTMUSG00000002729.2|OTTMUST00000005416.2|Ezh1-202|Ezh1|4207|protein_coding|	71.4609	4.53281	0.797935	5.68068	1.34e-08	2.22e-05
ENSMUST00000187046.1|ENSMUSG00000006299.13|OTTMUSG00000047667.2|OTTMUST00000122850.2|Aamp-204|Aamp|524|protein_coding|	18.2498	-20.5947	3.64719	-5.64675	1.64e-08	2.63e-05
ENSMUST00000207031.1|ENSMUSG00000036835.7|OTTMUSG00000059364.1|OTTMUST00000145729.1|Psenen-202|Psenen|316|protein_coding|	19.323	-20.3028	3.64847	-5.56476	2.63e-08	4.11e-05
ENSMUST00000234023.1|ENSMUSG00000024132.6|OTTMUSG00000072958.4|OTTMUST00000176514.1|Eci1-203|Eci1|1108|protein_coding|	17.8226	-19.8921	3.64479	-5.45768	4.82e-08	7.35e-05
ENSMUST00000141022.1|ENSMUSG00000029017.13|OTTMUSG00000025637.3|OTTMUST00000063091.1|Pmpcb-204|Pmpcb|297|nonsense_mediated_decay|	19.8876	-19.6187	3.60979	-5.43486	5.48e-08	8.14e-05
ENSMUST00000144090.7|ENSMUSG00000073888.13|OTTMUSG00000006697.3|OTTMUST00000015382.1|Ccl27a-214|Ccl27a|996|retained_intron|	43.4712	-7.03219	1.30288	-5.39742	6.76e-08	9.78e-05
ENSMUST00000114786.7|ENSMUSG00000059447.13|OTTMUSG00000024744.4|OTTMUST00000061035.2|Hadhb-203|Hadhb|2048|protein_coding|	18.0991	-19.5389	3.62964	-5.38315	7.32e-08	0.000100861
ENSMUST00000193170.1|ENSMUSG00000049305.6|OTTMUSG00000050823.3|OTTMUST00000128784.1|Ccdc71-202|Ccdc71|3044|protein_coding|	45.4246	-7.91856	1.47055	-5.38478	7.25e-08	0.000100861
ENSMUST00000139574.1|ENSMUSG00000025875.14|OTTMUSG00000032673.3|OTTMUST00000081273.1|Tspan17-205|Tspan17|425|retained_intron|	12.5541	-19.6145	3.68192	-5.32725	9.97e-08	0.000134207
ENSMUST00000092689.8|ENSMUSG00000017176.17|OTTMUSG00000006268.2|OTTMUST00000014172.2|Nt5c3b-202|Nt5c3b|1344|protein_coding|	203.734	2.45086	0.461864	5.30645	1.12e-07	0.00014703
ENSMUST00000193183.5|ENSMUSG00000006676.16|OTTMUSG00000050758.6|OTTMUST00000129358.1|Usp19-206|Usp19|525|retained_intron|	9.93316	-19.3653	3.68341	-5.25744	1.46e-07	0.000187864
ENSMUST00000212709.1|ENSMUSG00000045128.9|OTTMUSG00000061602.1|OTTMUST00000150280.1|Rpl18a-206|Rpl18a|700|protein_coding|	276.841	1.93267	0.375999	5.14008	2.75e-07	0.000340584
ENSMUST00000212877.1|ENSMUSG00000031776.17|OTTMUSG00000061690.1|OTTMUST00000150526.1|Arl2bp-206|Arl2bp|572|retained_intron|	48.2621	-8.06323	1.56911	-5.13874	2.77e-07	0.000340584
ENSMUST00000127439.1|ENSMUSG00000025393.12|OTTMUSG00000023688.8|OTTMUST00000057841.1|Atp5b-207|Atp5b|343|processed_transcript|	7.70266	6.04318	1.18111	5.11654	3.11e-07	0.000375204
ENSMUST00000132499.1|ENSMUSG00000028433.14|OTTMUSG00000006639.2|OTTMUST00000015157.1|Ubap2-203|Ubap2|687|processed_transcript|	14.2497	-5.857	1.15413	-5.07483	3.88e-07	0.000458088
ENSMUST00000092163.8|ENSMUSG00000069516.8|OTTMUSG00000064491.1|OTTMUST00000157299.1|Lyz2-201|Lyz2|1316|protein_coding|	90.3693	1.00521	0.198709	5.05872	4.22e-07	0.00048857
ENSMUST00000094434.12|ENSMUSG00000050708.16|OTTMUSG00000022565.3|OTTMUST00000054058.1|Ftl1-201|Ftl1|968|protein_coding|	2921.91	0.405684	0.0808024	5.02069	5.15e-07	0.000584261
ENSMUST00000025181.17|ENSMUSG00000061232.16|OTTMUSG00000037104.4|OTTMUST00000095521.2|H2-K1-201|H2-K1|1619|protein_coding|	81.2403	1.05262	0.210164	5.00855	5.48e-07	0.000610361
ENSMUST00000173193.1|ENSMUSG00000037709.13|OTTMUSG00000036934.3|OTTMUST00000094900.2|Fam13a-202|Fam13a|1998|protein_coding|	13.8061	-4.72486	0.945638	-4.99648	5.84e-07	0.000637578
ENSMUST00000131810.7|ENSMUSG00000020109.13|OTTMUSG00000034094.1|OTTMUST00000086200.1|Dnajb12-202|Dnajb12|1647|nonsense_mediated_decay|	7.98591	-18.3843	3.68874	-4.98389	6.23e-07	0.000667914
ENSMUST00000022169.9|ENSMUSG00000021665.9|OTTMUSG00000067671.2|OTTMUST00000163769.2|Hexb-201|Hexb|1905|protein_coding|	1487.96	0.3066	0.0617397	4.96602	6.83e-07	0.000719141
ENSMUST00000102476.4|ENSMUSG00000060802.8|OTTMUSG00000015534.1|OTTMUST00000036889.1|B2m-201|B2m|860|protein_coding|	1881.87	0.411329	0.0832969	4.93811	7.89e-07	0.000815261
ENSMUST00000208054.1|ENSMUSG00000061787.15|OTTMUSG00000022965.2|OTTMUST00000145060.1|Rps17-206|Rps17|383|processed_transcript|	3987.56	0.504973	0.10234	4.93427	8.05e-07	0.000816859
ENSMUST00000238285.1|ENSMUSG00000074635.3|OTTMUSG00000074754.1|OTTMUST00000181390.1|3110070M22Rik-202|3110070M22Rik|1133|antisense|	6.39362	-6.74312	1.37531	-4.90298	9.44e-07	0.000941887
ENSMUST00000125372.1|ENSMUSG00000006307.16|OTTMUSG00000023938.4|OTTMUST00000058490.4|Kmt2b-203|Kmt2b|514|retained_intron|	6.48433	-5.85682	1.20418	-4.86375	1.15e-06	0.00112988
ENSMUST00000102825.3|ENSMUSG00000074896.3|OTTMUSG00000016645.1|OTTMUST00000040263.1|Ifit3-201|Ifit3|1745|protein_coding|	111.304	0.787033	0.162711	4.83699	1.32e-06	0.00127149
ENSMUST00000215233.1|ENSMUSG00000032316.8|OTTMUSG00000063206.1|OTTMUST00000153908.1|Clk3-205|Clk3|2363|protein_coding|	51.2651	1.25886	0.261209	4.81935	1.44e-06	0.00136645
ENSMUST00000211061.1|ENSMUSG00000059070.16|OTTMUSG00000023185.4|OTTMUST00000147257.1|Rpl18-208|Rpl18|552|protein_coding|	2121.78	0.39036	0.0812397	4.80505	1.55e-06	0.00144421
ENSMUST00000171171.8|ENSMUSG00000024037.13|OTTMUSG00000035223.4|OTTMUST00000089762.2|Wdr4-207|Wdr4|4154|protein_coding|	12.1945	-5.3094	1.1059	-4.80096	1.58e-06	0.00145062
ENSMUST00000205655.1|ENSMUSG00000042340.6|OTTMUSG00000058629.1|OTTMUST00000143970.1|Ctf1-202|Ctf1|285|processed_transcript|	12.6518	-6.60262	1.3771	-4.79458	1.63e-06	0.00147418
ENSMUST00000201481.1|ENSMUSG00000029141.16|OTTMUSG00000028249.4|OTTMUST00000070035.1|Slc4a1ap-204|Slc4a1ap|495|retained_intron|	18.5658	-7.07629	1.47769	-4.78874	1.68e-06	0.00149432
ENSMUST00000174573.1|ENSMUSG00000043969.4|OTTMUSG00000037270.3|OTTMUST00000096131.1|Emx2-203|Emx2|422|processed_transcript|	17.8696	-7.37534	1.5486	-4.7626	1.91e-06	0.00167589
ENSMUST00000224524.1|ENSMUSG00000021546.18|OTTMUSG00000035894.6|OTTMUST00000165455.1|Hnrnpk-226|Hnrnpk|761|protein_coding|	14.0803	-6.8934	1.44883	-4.75789	1.96e-06	0.00168982
ENSMUST00000120620.7|ENSMUSG00000035062.13|OTTMUSG00000018080.1|OTTMUST00000043647.1|Zc4h2-203|Zc4h2|2156|protein_coding|	23.9284	-7.09916	1.49341	-4.75365	2e-06	0.00170035
ENSMUST00000199750.4|ENSMUSG00000028184.12|OTTMUSG00000055224.2|OTTMUST00000136763.1|Adgrl2-215|Adgrl2|4399|protein_coding|	7.34019	-5.86312	1.23982	-4.729	2.26e-06	0.00189249
ENSMUST00000089187.6|ENSMUSG00000022472.16|OTTMUSG00000032775.2|OTTMUST00000091374.1|Desi1-202|Desi1|518|nonsense_mediated_decay|	52.5344	-8.29942	1.76545	-4.70102	2.59e-06	0.00214022
ENSMUST00000220679.1|ENSMUSG00000034152.6|OTTMUSG00000067644.1|OTTMUST00000163717.1|Exoc3-203|Exoc3|635|processed_transcript|	31.3615	8.37346	1.79932	4.65367	3.26e-06	0.00265794
ENSMUST00000000696.6|ENSMUSG00000000682.7|OTTMUSG00000010233.2|OTTMUST00000023776.1|Cd52-201|Cd52|514|protein_coding|	38.3913	1.8126	0.39006	4.64697	3.37e-06	0.00270761
ENSMUST00000141750.7|ENSMUSG00000027184.14|OTTMUSG00000014878.4|OTTMUST00000035366.1|Caprin1-207|Caprin1|879|processed_transcript|	12.4009	-7.37138	1.58806	-4.64175	3.45e-06	0.0027389
ENSMUST00000129326.1|ENSMUSG00000024515.13|OTTMUSG00000021090.1|OTTMUST00000049899.1|Smad4-203|Smad4|430|processed_transcript|	33.9411	-8.10104	1.7589	-4.60575	4.11e-06	0.0032142
ENSMUST00000126767.1|ENSMUSG00000027637.3|OTTMUSG00000016066.2|OTTMUST00000038365.1|Rab5if-202|Rab5if|553|processed_transcript|	24.8133	-8.4751	1.84258	-4.59957	4.23e-06	0.00325209
ENSMUST00000235027.1|ENSMUSG00000044252.18|OTTMUSG00000030147.5|OTTMUST00000176742.1|Osbpl1a-224|Osbpl1a|2531|protein_coding|	58.8525	-8.6083	1.87228	-4.59776	4.27e-06	0.00325209
ENSMUST00000174847.7|ENSMUSG00000041881.13|OTTMUSG00000037210.2|OTTMUST00000095954.1|Ndufa7-209|Ndufa7|549|processed_transcript|	7.85315	6.38863	1.4089	4.5345	5.77e-06	0.0043399
ENSMUST00000137710.1|ENSMUSG00000025486.17|OTTMUSG00000023441.9|OTTMUST00000056979.2|Sirt3-204|Sirt3|456|protein_coding|	17.6981	-8.15405	1.80096	-4.5276	5.97e-06	0.00442647
ENSMUST00000229802.1|ENSMUSG00000056851.14|OTTMUSG00000071249.3|OTTMUST00000172479.1|Pcbp2-214|Pcbp2|1215|protein_coding|	42.6256	-9.13957	2.02097	-4.52237	6.12e-06	0.00447993
ENSMUST00000200782.1|ENSMUSG00000062761.7|OTTMUSG00000055212.2|OTTMUST00000136739.2|Zfp512-202|Zfp512|668|protein_coding|	21.1551	-7.54211	1.67476	-4.50339	6.69e-06	0.0048381
ENSMUST00000029942.7|ENSMUSG00000028274.17|OTTMUSG00000004938.2|OTTMUST00000010986.1|Rngtt-201|Rngtt|2379|protein_coding|	12.7505	-6.46864	1.44383	-4.48018	7.46e-06	0.00532881
ENSMUST00000114840.1|ENSMUSG00000032011.5|OTTMUSG00000016734.2|OTTMUST00000040558.1|Thy1-201|Thy1|1735|protein_coding|	10812.7	0.314545	0.0703622	4.47037	7.81e-06	0.00551122
ENSMUST00000126535.1|ENSMUSG00000081769.9|OTTMUSG00000005650.4|OTTMUST00000012572.1|Gm12216-204|Gm12216|489|processed_transcript|	8.00611	-5.86415	1.3191	-4.44556	8.77e-06	0.0061128
ENSMUST00000233176.1|ENSMUSG00000058704.9|OTTMUSG00000072366.4|OTTMUST00000175296.1|Memo1-206|Memo1|1084|nonsense_mediated_decay|	23.5101	5.91371	1.33235	4.43855	9.06e-06	0.00623996
ENSMUST00000016396.7|ENSMUSG00000016252.7|OTTMUSG00000016513.1|OTTMUST00000039900.1|Atp5e-201|Atp5e|421|protein_coding|	1767.21	0.404714	0.0922992	4.3848	1.16e-05	0.00781247
ENSMUST00000055128.11|ENSMUSG00000046985.11|OTTMUSG00000053809.4|OTTMUST00000133938.4|Tapt1-201|Tapt1|3513|protein_coding|	135.914	-0.870119	0.198414	-4.38537	1.16e-05	0.00781247
ENSMUST00000140900.7|ENSMUSG00000004788.11|OTTMUSG00000030645.8|OTTMUST00000075869.7|Eif2b2-205|Eif2b2|742|protein_coding|	6.91094	-6.85578	1.57106	-4.3638	1.28e-05	0.00850332
ENSMUST00000192045.1|ENSMUSG00000103034.1|OTTMUSG00000051258.1|OTTMUST00000129774.1|Gm8797-201|Gm8797|490|protein_coding|	674.764	0.989749	0.22855	4.33055	1.49e-05	0.00978186
ENSMUST00000038434.3|ENSMUSG00000036114.3|OTTMUSG00000006682.1|OTTMUST00000015319.1|Rpp25l-201|Rpp25l|856|protein_coding|	199.171	0.45446	0.10524	4.3183	1.57e-05	0.0102245
ENSMUST00000110018.7|ENSMUSG00000034570.12|OTTMUSG00000005023.5|OTTMUST00000011161.2|Inpp5j-202|Inpp5j|2384|nonsense_mediated_decay|	18.7075	7.16814	1.66167	4.31383	1.6e-05	0.0103181
ENSMUST00000155873.2|ENSMUSG00000059291.15|OTTMUSG00000009855.4|OTTMUST00000022847.4|Rpl11-210|Rpl11|622|protein_coding|	187.995	0.897677	0.208785	4.29954	1.71e-05	0.0108853
ENSMUST00000117288.1|ENSMUSG00000081051.4|OTTMUSG00000021609.1|OTTMUST00000051314.1|Gm15427-201|Gm15427|531|processed_pseudogene|	8.78458	6.46215	1.50679	4.2887	1.8e-05	0.0110653
ENSMUST00000140426.1|ENSMUSG00000028859.14|OTTMUSG00000009297.2|OTTMUST00000021099.1|Csf3r-203|Csf3r|921|processed_transcript|	17.4123	3.31925	0.773316	4.29222	1.77e-05	0.0110653
ENSMUST00000139111.1|ENSMUSG00000009535.13|OTTMUSG00000023941.3|OTTMUST00000058503.2|Rnmt-205|Rnmt|965|protein_coding|	5.42838	-5.95619	1.38871	-4.28901	1.79e-05	0.0110653
ENSMUST00000162254.1|ENSMUSG00000022550.18|OTTMUSG00000034304.2|OTTMUST00000087253.1|Adck5-213|Adck5|704|retained_intron|	12.7686	6.60836	1.54407	4.27983	1.87e-05	0.0113946
ENSMUST00000059562.13|ENSMUSG00000048332.13|OTTMUSG00000032739.2|OTTMUST00000081456.1|Lhfp-201|Lhfp|2108|protein_coding|	8.66259	-6.4722	1.53101	-4.22742	2.36e-05	0.0142511
ENSMUST00000199332.4|ENSMUSG00000032480.17|OTTMUSG00000034137.6|OTTMUST00000133091.1|Dhx30-218|Dhx30|368|protein_coding|	295.2	0.909702	0.215536	4.22066	2.44e-05	0.0145338
ENSMUST00000116237.2|ENSMUSG00000020284.16|OTTMUSG00000020324.2|OTTMUST00000048225.2|Cfap410-203|Cfap410|655|processed_transcript|	5.00534	-6.39016	1.51635	-4.21417	2.51e-05	0.0146555
ENSMUST00000115108.3|ENSMUSG00000025739.13|OTTMUSG00000035881.1|OTTMUST00000092011.1|Gng13-201|Gng13|347|protein_coding|	571.014	0.354262	0.084058	4.21449	2.5e-05	0.0146555
ENSMUST00000032800.9|ENSMUSG00000030579.10|OTTMUSG00000059315.1|-|Tyrobp-201|Tyrobp|564|protein_coding|	354.307	0.728207	0.172991	4.2095	2.56e-05	0.0148126
ENSMUST00000194642.1|ENSMUSG00000104077.1|OTTMUSG00000050892.1|OTTMUST00000128977.1|Gm37027-201|Gm37027|256|lincRNA|	10.734	-6.03665	1.44447	-4.17915	2.93e-05	0.0167668
ENSMUST00000157041.1|ENSMUSG00000021109.13|OTTMUSG00000019740.2|OTTMUST00000047245.1|Hif1a-205|Hif1a|484|processed_transcript|	8.66464	5.13104	1.23007	4.17135	3.03e-05	0.0171806
ENSMUST00000163878.1|ENSMUSG00000017288.15|OTTMUSG00000006225.36|OTTMUST00000090415.23|Vps53-209|Vps53|606|nonsense_mediated_decay|	26.7075	8.0387	1.93917	4.14543	3.39e-05	0.0188745
ENSMUST00000234868.1|ENSMUSG00000024012.18|OTTMUSG00000028973.6|OTTMUST00000176604.1|Mtch1-213|Mtch1|743|processed_transcript|	4.89432	6.36477	1.53458	4.14756	3.36e-05	0.0188745
ENSMUST00000119993.7|ENSMUSG00000028152.10|OTTMUSG00000029602.6|OTTMUST00000073435.1|Tspan5-202|Tspan5|2107|protein_coding|	356.545	-0.455169	0.11	-4.13788	3.51e-05	0.019321
ENSMUST00000141901.1|ENSMUSG00000060601.13|OTTMUSG00000023074.3|OTTMUST00000055718.1|Nr1h2-211|Nr1h2|237|retained_intron|	9.03383	4.41617	1.07498	4.10815	3.99e-05	0.0215724
ENSMUST00000190369.6|ENSMUSG00000037032.16|OTTMUSG00000048248.19|OTTMUST00000123925.2|Apbb1-215|Apbb1|1882|protein_coding|	602.627	0.899411	0.218908	4.10863	3.98e-05	0.0215724
ENSMUST00000195123.5|ENSMUSG00000073702.11|OTTMUSG00000050276.2|OTTMUST00000127695.2|Rpl31-206|Rpl31|356|protein_coding|	250.524	7.8542	1.91951	4.09178	4.28e-05	0.0229176
ENSMUST00000008036.8|ENSMUSG00000007892.8|OTTMUSG00000062531.1|OTTMUST00000152327.1|Rplp1-201|Rplp1|499|protein_coding|	7689.99	0.362654	0.0886713	4.08987	4.32e-05	0.0229176
ENSMUST00000138898.1|ENSMUSG00000057672.16|OTTMUSG00000025931.6|OTTMUST00000064021.2|Pkn1-207|Pkn1|548|processed_transcript|	9.87868	-6.40413	1.56795	-4.0844	4.42e-05	0.0232503
ENSMUST00000206047.1|ENSMUSG00000030521.11|OTTMUSG00000024938.3|OTTMUST00000061417.1|Mphosph10-203|Mphosph10|695|retained_intron|	47.7177	-1.33822	0.32884	-4.06952	4.71e-05	0.0245635
ENSMUST00000016400.8|ENSMUSG00000016256.10|OTTMUSG00000016461.1|OTTMUST00000039661.1|Ctsz-201|Ctsz|1441|protein_coding|	397.064	0.467138	0.115344	4.04994	5.12e-05	0.0264733
ENSMUST00000146085.2|ENSMUSG00000041375.18|OTTMUSG00000029301.5|OTTMUST00000096885.2|Ccdc9-209|Ccdc9|546|protein_coding|	43.5527	-6.91583	1.70883	-4.0471	5.19e-05	0.0265589
ENSMUST00000233506.1|ENSMUSG00000117310.2|OTTMUSG00000021326.8|OTTMUST00000174854.1|Ptp4a1-206|Ptp4a1|4145|protein_coding|	14.7978	5.11208	1.26561	4.03922	5.36e-05	0.0271068
ENSMUST00000102768.7|ENSMUSG00000036249.16|OTTMUSG00000012408.1|OTTMUST00000029516.1|Rbm43-202|Rbm43|2106|protein_coding|	9.31635	6.10789	1.51253	4.0382	5.39e-05	0.0271068
ENSMUST00000026823.15|ENSMUSG00000025728.16|OTTMUSG00000033060.6|OTTMUST00000082547.2|Pigq-201|Pigq|3173|protein_coding|	8.61944	-6.14997	1.52418	-4.03493	5.46e-05	0.02725
ENSMUST00000127250.1|ENSMUSG00000026491.13|OTTMUSG00000033771.5|OTTMUST00000085089.1|Ahctf1-203|Ahctf1|680|nonsense_mediated_decay|	15.8364	-5.00627	1.24232	-4.02978	5.58e-05	0.0273738
ENSMUST00000130834.7|ENSMUSG00000028347.14|OTTMUSG00000006852.2|OTTMUST00000015850.1|Tmeff1-203|Tmeff1|1426|protein_coding|	221.322	-0.755185	0.187422	-4.02932	5.59e-05	0.0273738
ENSMUST00000186501.1|ENSMUSG00000049643.15|OTTMUSG00000046071.3|OTTMUST00000120301.1|2310022A10Rik-202|2310022A10Rik|340|processed_transcript|	44.2262	4.08414	1.01402	4.02767	5.63e-05	0.0273738
ENSMUST00000049793.8|ENSMUSG00000048502.14|OTTMUSG00000037595.2|OTTMUST00000096954.1|Duxbl1-201|Duxbl1|2266|protein_coding|	5.93571	6.09433	1.51378	4.0259	5.68e-05	0.0273738
ENSMUST00000141330.7|ENSMUSG00000026155.13|OTTMUSG00000026521.4|OTTMUST00000065711.1|Smap1-205|Smap1|923|processed_transcript|	318.646	-0.669696	0.167072	-4.00843	6.11e-05	0.0287599
ENSMUST00000187557.1|ENSMUSG00000056211.13|OTTMUSG00000049353.2|OTTMUST00000125809.2|R3hdm1-206|R3hdm1|453|protein_coding|	8.32055	-5.99069	1.4941	-4.00957	6.08e-05	0.0287599
ENSMUST00000107200.7|ENSMUSG00000046722.14|OTTMUSG00000022348.2|OTTMUST00000053325.1|Cdc42se1-203|Cdc42se1|637|protein_coding|	17.397	-5.66311	1.41272	-4.00865	6.11e-05	0.0287599
ENSMUST00000170453.1|ENSMUSG00000078765.11|OTTMUSG00000059365.1|OTTMUST00000094122.1|U2af1l4-232|U2af1l4|410|retained_intron|	13.7184	4.87841	1.22087	3.99586	6.45e-05	0.0300858
ENSMUST00000211351.1|ENSMUSG00000109958.1|OTTMUSG00000060199.1|OTTMUST00000147350.1|Gm32786-201|Gm32786|628|bidirectional_promoter_lncRNA|	3.66403	-5.13549	1.28897	-3.98418	6.77e-05	0.0311822
ENSMUST00000229968.1|ENSMUSG00000023018.5|OTTMUSG00000071104.1|OTTMUST00000172028.1|Smarcd1-205|Smarcd1|810|retained_intron|	22.2044	-7.96812	2.00024	-3.98357	6.79e-05	0.0311822
ENSMUST00000108610.7|ENSMUSG00000078812.10|OTTMUSG00000006023.4|OTTMUST00000013516.1|Eif5a-207|Eif5a|1409|protein_coding|	5.98929	6.65262	1.68429	3.94981	7.82e-05	0.0356417
ENSMUST00000149810.6|ENSMUSG00000026754.16|OTTMUSG00000012417.9|OTTMUST00000029541.3|Golga1-206|Golga1|560|protein_coding|	7.12055	-6.66492	1.68929	-3.9454	7.97e-05	0.0360206
ENSMUST00000206825.1|ENSMUSG00000107023.2|OTTMUSG00000055775.2|OTTMUST00000143945.1|Gm42715-202|Gm42715|925|nonsense_mediated_decay|	24.7174	3.42846	0.870085	3.94038	8.14e-05	0.0364987
ENSMUST00000202129.1|ENSMUSG00000029126.7|OTTMUSG00000056100.5|OTTMUST00000139098.1|Nsg1-206|Nsg1|533|protein_coding|	666.894	0.584451	0.149054	3.92107	8.82e-05	0.0383618
ENSMUST00000120867.7|ENSMUSG00000015806.12|OTTMUSG00000053872.7|OTTMUST00000134779.1|Qdpr-204|Qdpr|1234|protein_coding|	234.87	-3.59103	0.915462	-3.92264	8.76e-05	0.0383618
ENSMUST00000122143.7|ENSMUSG00000038611.17|OTTMUSG00000024537.6|OTTMUST00000071789.1|Phrf1-202|Phrf1|4864|protein_coding|	11.0597	-5.8967	1.50314	-3.92293	8.75e-05	0.0383618
ENSMUST00000117236.7|ENSMUSG00000022214.15|OTTMUSG00000027921.5|OTTMUST00000069150.1|Dcaf11-202|Dcaf11|2538|protein_coding|	193.153	1.12298	0.286194	3.92384	8.71e-05	0.0383618
ENSMUST00000103026.9|ENSMUSG00000020823.16|OTTMUSG00000003778.2|OTTMUST00000008296.1|Sec14l1-203|Sec14l1|2589|protein_coding|	4.73865	-6.31149	1.6117	-3.91604	9e-05	0.0388776
ENSMUST00000197852.1|ENSMUSG00000105218.4|OTTMUSG00000053568.1|OTTMUST00000133543.1|Gm38413-201|Gm38413|348|lincRNA|	8.76363	-6.17166	1.5775	-3.91231	9.14e-05	0.0391916
ENSMUST00000192821.1|ENSMUSG00000026587.15|OTTMUSG00000050031.2|OTTMUST00000127292.1|Astn1-204|Astn1|756|protein_coding|	5.27838	-5.71855	1.46383	-3.90656	9.36e-05	0.03984
ENSMUST00000137423.1|ENSMUSG00000047675.15|OTTMUSG00000009917.2|OTTMUST00000023032.1|Rps8-203|Rps8|353|retained_intron|	1615.31	0.920561	0.236003	3.90063	9.59e-05	0.0405302
ENSMUST00000027066.12|ENSMUSG00000025932.14|OTTMUSG00000049176.2|-|Eya1-201|Eya1|4347|protein_coding|	62.4118	0.803436	0.206207	3.89626	9.77e-05	0.0409697
ENSMUST00000223451.1|ENSMUSG00000021012.16|OTTMUSG00000065869.2|OTTMUST00000160287.1|Zc3h14-213|Zc3h14|727|nonsense_mediated_decay|	11.2377	7.45805	1.91625	3.89201	9.94e-05	0.0413944
ENSMUST00000203471.2|ENSMUSG00000029191.16|OTTMUSG00000038036.8|OTTMUST00000097962.5|Rfc1-202|Rfc1|3952|protein_coding|	10.4326	-7.01724	1.81282	-3.87089	0.000108437	0.044827
ENSMUST00000131643.7|ENSMUSG00000027207.15|OTTMUSG00000015339.3|OTTMUST00000083530.1|Galk2-205|Galk2|785|nonsense_mediated_decay|	8.62148	6.48546	1.67838	3.86412	0.000111489	0.0457618
ENSMUST00000020640.7|ENSMUSG00000020372.15|OTTMUSG00000005526.4|OTTMUST00000012289.3|Rack1-201|Rack1|1447|protein_coding|	779.546	0.569478	0.147528	3.86013	0.000113325	0.046188
ENSMUST00000208231.1|ENSMUSG00000030554.16|OTTMUSG00000059487.1|OTTMUST00000145956.1|Synm-204|Synm|4457|protein_coding|	10.0132	6.2441	1.62292	3.84746	0.000119348	0.0483027
ENSMUST00000071664.11|ENSMUSG00000005625.15|OTTMUSG00000019658.5|OTTMUST00000047018.1|Psmd4-201|Psmd4|1276|protein_coding|	428.046	0.517163	0.134666	3.84034	0.000122864	0.0493802
ENSMUST00000018918.11|ENSMUSG00000018774.13|OTTMUSG00000006002.1|OTTMUST00000013438.1|Cd68-201|Cd68|1230|protein_coding|	145.874	0.71091	0.185592	3.83049	0.000127886	0.0509735
ENSMUST00000100986.3|ENSMUSG00000021171.8|OTTMUSG00000066227.3|OTTMUST00000160938.2|Esyt2-201|Esyt2|5560|protein_coding|	21.1193	-2.85926	0.74671	-3.82914	0.00012859	0.0509735
ENSMUST00000199956.1|ENSMUSG00000029291.11|OTTMUSG00000055391.1|OTTMUST00000137135.1|Rufy3-208|Rufy3|619|retained_intron|	40.6149	-1.04964	0.274452	-3.8245	0.00013104	0.051243
ENSMUST00000151722.7|ENSMUSG00000035299.16|OTTMUSG00000019599.3|OTTMUST00000046945.1|Mid1-212|Mid1|390|processed_transcript|	9.06218	-5.74794	1.50257	-3.82541	0.000130556	0.051243
ENSMUST00000107601.7|ENSMUSG00000049807.16|OTTMUSG00000002673.4|-|Arhgap23-202|Arhgap23|5450|protein_coding|	41.5434	1.84728	0.483931	3.81724	0.000134953	0.052419
ENSMUST00000145034.2|ENSMUSG00000019734.16|OTTMUSG00000027890.4|OTTMUST00000142853.1|Tmc4-206|Tmc4|455|protein_coding|	9.43641	3.29992	0.867227	3.80514	0.000141722	0.0546811
ENSMUST00000144667.1|ENSMUSG00000029713.15|OTTMUSG00000016277.4|OTTMUST00000039058.1|Gnb2-210|Gnb2|599|retained_intron|	1802.03	0.360172	0.0947569	3.80101	0.00014411	0.0550093
ENSMUST00000021860.6|ENSMUSG00000021423.6|OTTMUSG00000068199.1|OTTMUST00000164835.1|Ly86-201|Ly86|1134|protein_coding|	220.919	0.607473	0.159845	3.80038	0.000144474	0.0550093
ENSMUST00000123440.1|ENSMUSG00000038807.19|OTTMUSG00000006182.6|OTTMUST00000013920.1|Rap1gap2-203|Rap1gap2|5120|processed_transcript|	227.054	0.526911	0.138813	3.79583	0.00014715	0.0556622
ENSMUST00000067082.13|ENSMUSG00000021684.17|OTTMUSG00000032523.9|OTTMUST00000093586.2|Pde8b-202|Pde8b|2598|protein_coding|	8.81703	6.85323	1.8103	3.78569	0.000153285	0.0576064
ENSMUST00000199374.4|ENSMUSG00000046985.11|OTTMUSG00000053809.4|OTTMUST00000133939.2|Tapt1-208|Tapt1|3372|nonsense_mediated_decay|	144.886	0.808698	0.21411	3.77703	0.00015871	0.0592603
ENSMUST00000222927.1|ENSMUSG00000021156.17|OTTMUSG00000017437.9|OTTMUST00000161872.1|Zmynd11-225|Zmynd11|164|retained_intron|	19.7296	-7.16928	1.89944	-3.77442	0.000160383	0.059501
ENSMUST00000144650.1|ENSMUSG00000039449.14|OTTMUSG00000010793.4|OTTMUST00000025250.1|Prpf18-203|Prpf18|496|processed_transcript|	66.5041	-0.766022	0.203196	-3.76986	0.000163336	0.0598668
ENSMUST00000124413.7|ENSMUSG00000028990.13|OTTMUSG00000010270.2|OTTMUST00000023899.2|Lzic-202|Lzic|359|protein_coding|	8.81281	-7.20623	1.91161	-3.76971	0.000163438	0.0598668
ENSMUST00000195155.1|ENSMUSG00000027531.16|OTTMUSG00000027767.4|OTTMUST00000130085.1|Impa1-205|Impa1|734|retained_intron|	18.4977	-3.28395	0.872515	-3.76378	0.000167366	0.0609201
ENSMUST00000213249.1|ENSMUSG00000032127.9|OTTMUSG00000063261.1|OTTMUST00000154083.1|Vps11-202|Vps11|640|nonsense_mediated_decay|	30.6066	-3.60755	0.95906	-3.76155	0.000168861	0.0610803
ENSMUST00000132156.7|ENSMUSG00000028051.10|OTTMUSG00000025270.1|OTTMUST00000062205.1|Hcn3-203|Hcn3|909|retained_intron|	6.31507	5.49007	1.46199	3.7552	0.0001732	0.0622605
ENSMUST00000037380.14|ENSMUSG00000037685.15|OTTMUSG00000022523.8|OTTMUST00000053945.4|Atp8a1-201|Atp8a1|8178|protein_coding|	454.289	-0.41291	0.11023	-3.7459	0.000179752	0.0639289
ENSMUST00000217356.1|ENSMUSG00000032518.6|OTTMUSG00000062571.1|OTTMUST00000152416.1|Rpsa-206|Rpsa|1101|nonsense_mediated_decay|	4798.74	0.187336	0.0500167	3.74548	0.00018005	0.0639289
ENSMUST00000239049.1|ENSMUSG00000025221.16|OTTMUSG00000035101.9|OTTMUST00000181869.1|Kcnip2-211|Kcnip2|2113|protein_coding|	694.225	0.493309	0.131975	3.73788	0.000185577	0.0654893
ENSMUST00000174900.2|ENSMUSG00000092641.2|-|-|Gm23563-201|Gm23563|251|misc_RNA|	10.0882	7.04072	1.88889	3.72744	0.000193433	0.0678482
ENSMUST00000203948.1|ENSMUSG00000059182.7|OTTMUSG00000057619.2|OTTMUST00000141599.2|Skap2-203|Skap2|380|protein_coding|	10.2252	7.32118	1.96926	3.71773	0.00020102	0.0700846
ENSMUST00000147109.1|ENSMUSG00000024163.17|OTTMUSG00000030477.3|OTTMUST00000075503.1|Mapk8ip3-217|Mapk8ip3|934|retained_intron|	128.94	1.41447	0.380715	3.7153	0.000202964	0.0703384
ENSMUST00000144226.1|ENSMUSG00000029106.14|OTTMUSG00000023097.6|OTTMUST00000055855.2|Add1-209|Add1|698|retained_intron|	45.1746	-1.03712	0.279596	-3.70934	0.0002078	0.0715857
ENSMUST00000239085.1|ENSMUSG00000033124.16|OTTMUSG00000048480.4|OTTMUST00000181917.1|Atg9a-210|Atg9a|3741|nonsense_mediated_decay|	13.4336	7.11905	1.92115	3.70561	0.000210879	0.0722167
ENSMUST00000123716.1|ENSMUSG00000040938.16|OTTMUSG00000006036.6|OTTMUST00000013576.2|Slc16a11-203|Slc16a11|1633|nonsense_mediated_decay|	47.5363	1.18168	0.31929	3.70096	0.000214789	0.0731229
ENSMUST00000145881.7|ENSMUSG00000040139.14|OTTMUSG00000029134.1|OTTMUST00000072260.1|9430038I01Rik-205|9430038I01Rik|895|processed_transcript|	23.4237	2.30791	0.624356	3.69647	0.000218622	0.0739925
ENSMUST00000148033.1|ENSMUSG00000027378.16|OTTMUSG00000016097.1|OTTMUST00000038457.1|Nphp1-204|Nphp1|559|retained_intron|	11.932	3.55833	0.963533	3.693	0.000221624	0.0744429
ENSMUST00000142071.7|ENSMUSG00000027620.16|OTTMUSG00000016122.13|OTTMUST00000083340.1|Rbm39-215|Rbm39|2744|nonsense_mediated_decay|	54.7771	-1.27964	0.3466	-3.69197	0.000222525	0.0744429
ENSMUST00000198571.1|ENSMUSG00000054414.4|OTTMUSG00000054442.1|OTTMUST00000135020.1|Slc30a7-204|Slc30a7|1326|processed_transcript|	28.143	1.68035	0.455544	3.68867	0.000225431	0.0749817
ENSMUST00000078804.11|ENSMUSG00000060636.14|OTTMUSG00000024790.2|OTTMUST00000061051.1|Rpl35a-201|Rpl35a|491|protein_coding|	890.416	0.779449	0.212014	3.6764	0.000236545	0.0782289
ENSMUST00000170715.7|ENSMUSG00000044533.15|OTTMUSG00000029228.3|-|Rps2-208|Rps2|998|protein_coding|	4930.76	0.243559	0.0663454	3.67108	0.000241525	0.0794218
ENSMUST00000077389.7|ENSMUSG00000057036.7|OTTMUSG00000051144.1|OTTMUST00000129585.1|Gm7536-201|Gm7536|444|processed_pseudogene|	6240.72	0.311543	0.0850184	3.66442	0.000247901	0.0810581
ENSMUST00000124805.1|ENSMUSG00000028402.18|OTTMUSG00000009150.12|OTTMUST00000001591.1|Mpdz-204|Mpdz|670|retained_intron|	28.579	-1.93766	0.530866	-3.64999	0.000262246	0.084895
ENSMUST00000176357.1|ENSMUSG00000029647.15|OTTMUSG00000040042.7|OTTMUST00000103984.1|Pan3-204|Pan3|305|processed_transcript|	7.33852	-5.14461	1.40961	-3.64968	0.000262569	0.084895
ENSMUST00000133553.7|ENSMUSG00000030611.10|OTTMUSG00000023298.2|OTTMUST00000056421.2|Mrps11-205|Mrps11|825|nonsense_mediated_decay|	280.806	0.460863	0.12641	3.64578	0.000266578	0.0852386
ENSMUST00000136984.7|ENSMUSG00000069844.12|OTTMUSG00000005911.1|OTTMUST00000013163.1|Sco1-203|Sco1|575|processed_transcript|	34.7571	-1.40559	0.385482	-3.64632	0.00026602	0.0852386
ENSMUST00000156039.1|ENSMUSG00000017390.15|OTTMUSG00000000108.2|OTTMUST00000000367.1|Aldoc-206|Aldoc|706|processed_transcript|	2784.42	0.345962	0.095254	3.63199	0.000281242	0.0894333
ENSMUST00000107283.7|ENSMUSG00000028136.15|OTTMUSG00000019563.6|OTTMUST00000046711.1|Snx27-202|Snx27|3531|protein_coding|	33.6461	-4.09276	1.13499	-3.60598	0.000310978	0.0978145
ENSMUST00000135636.5|ENSMUSG00000068747.14|OTTMUSG00000007304.2|OTTMUST00000132172.1|Sort1-203|Sort1|6836|protein_coding|	170.915	-0.622863	0.172705	-3.60651	0.000310339	0.0978145
ENSMUST00000106253.1|ENSMUSG00000025580.15|OTTMUSG00000003807.2|OTTMUST00000008373.2|Eif4a3-202|Eif4a3|916|protein_coding|	35.9511	-8.67132	2.40828	-3.60063	0.000317452	0.0991398
ENSMUST00000168947.1|ENSMUSG00000025142.18|OTTMUSG00000004078.16|OTTMUST00000093615.3|Aspscr1-221|Aspscr1|395|nonsense_mediated_decay|	11.9845	7.48577	2.07957	3.59967	0.000318618	0.0991398
ENSMUST00000136679.7|ENSMUSG00000038695.13|OTTMUSG00000029006.4|OTTMUST00000071947.2|Josd2-213|Josd2|1348|nonsense_mediated_decay|	36.7109	2.49517	0.694297	3.59381	0.000325874	0.100855
ENSMUST00000119215.8|ENSMUSG00000038145.17|OTTMUSG00000027423.4|OTTMUST00000067852.4|Snrk-202|Snrk|1082|protein_coding|	9.98241	-7.244	2.02425	-3.57861	0.000345431	0.10634
ENSMUST00000222209.1|ENSMUSG00000002803.14|OTTMUSG00000066134.3|OTTMUST00000160782.1|Btbd6-206|Btbd6|644|protein_coding|	6.80033	5.6843	1.58941	3.57636	0.000348417	0.106691
ENSMUST00000128836.1|ENSMUSG00000025375.15|OTTMUSG00000004053.3|OTTMUST00000009221.1|Aatk-204|Aatk|553|retained_intron|	8.61811	-6.56158	1.83933	-3.56738	0.000360566	0.108847
ENSMUST00000126506.1|ENSMUSG00000043183.18|OTTMUSG00000027703.3|OTTMUST00000068554.1|Simc1-204|Simc1|840|retained_intron|	6.68311	5.92966	1.662	3.56778	0.000360022	0.108847
ENSMUST00000182477.1|ENSMUSG00000098087.1|OTTMUSG00000043070.1|OTTMUST00000113027.1|Gm17750-201|Gm17750|529|lincRNA|	74.1718	0.746365	0.209242	3.56699	0.000361099	0.108847
ENSMUST00000170690.7|ENSMUSG00000020027.18|OTTMUSG00000028424.3|-|Socs2-213|Socs2|2195|protein_coding|	27.8768	8.4028	2.35716	3.5648	0.000364137	0.109194
ENSMUST00000193235.1|ENSMUSG00000061518.11|OTTMUSG00000049480.2|OTTMUST00000126142.1|Cox5b-205|Cox5b|362|processed_transcript|	5448.03	0.340426	0.0956601	3.5587	0.000372692	0.110613
ENSMUST00000203422.1|ENSMUSG00000030122.12|OTTMUSG00000024455.3|OTTMUST00000139874.1|Ptms-204|Ptms|585|processed_transcript|	4757.28	0.303013	0.0851411	3.55895	0.000372345	0.110613
ENSMUST00000032383.13|ENSMUSG00000030255.13|OTTMUSG00000025460.2|OTTMUST00000062688.2|Sspn-201|Sspn|4431|protein_coding|	23.9606	-6.35558	1.78805	-3.55448	0.000378726	0.11183
ENSMUST00000025823.5|ENSMUSG00000024889.5|OTTMUSG00000068367.2|OTTMUST00000165243.2|Rce1-201|Rce1|1425|protein_coding|	6.29738	-6.7218	1.89224	-3.5523	0.000381885	0.112191
ENSMUST00000150108.7|ENSMUSG00000013593.12|OTTMUSG00000021571.4|OTTMUST00000051202.1|Ndufs2-206|Ndufs2|662|processed_transcript|	1139.14	0.22361	0.063005	3.54909	0.000386566	0.112992
ENSMUST00000229786.1|ENSMUSG00000022570.7|OTTMUSG00000071169.3|OTTMUST00000172198.1|Tsta3-206|Tsta3|415|retained_intron|	33.8297	1.06639	0.301179	3.54073	0.000399016	0.115746
ENSMUST00000125567.7|ENSMUSG00000035735.10|OTTMUSG00000021192.2|OTTMUST00000050205.2|Dagla-202|Dagla|5588|nonsense_mediated_decay|	15.8329	7.4096	2.09305	3.54009	0.000399986	0.115746
ENSMUST00000046769.15|ENSMUSG00000040549.16|OTTMUSG00000014251.3|-|Ckap5-201|Ckap5|6511|protein_coding|	3.72308	-5.18411	1.46855	-3.53008	0.000415438	0.116878
ENSMUST00000015800.15|ENSMUSG00000015656.17|OTTMUSG00000030238.3|OTTMUST00000074856.1|Hspa8-201|Hspa8|2394|protein_coding|	149.249	0.907118	0.25657	3.53556	0.000406914	0.116878
ENSMUST00000135097.7|ENSMUSG00000049755.14|OTTMUSG00000005729.6|OTTMUST00000012735.2|Zfp672-206|Zfp672|426|processed_transcript|	16.1454	6.88339	1.95013	3.52971	0.000416014	0.116878
ENSMUST00000121584.7|ENSMUSG00000014039.18|OTTMUSG00000028482.4|OTTMUST00000070586.1|Prdm15-203|Prdm15|6194|protein_coding|	40.4868	0.896934	0.253873	3.533	0.000410872	0.116878
ENSMUST00000024791.14|ENSMUSG00000023992.14|OTTMUSG00000021045.1|OTTMUST00000049781.1|Trem2-201|Trem2|1088|protein_coding|	143.465	0.576982	0.16342	3.53068	0.000414495	0.116878
ENSMUST00000170209.7|ENSMUSG00000025159.8|OTTMUSG00000035800.2|OTTMUST00000091660.1|Mms19-216|Mms19|3780|retained_intron|	14.5725	2.77866	0.78627	3.53397	0.000409361	0.116878
ENSMUST00000153847.1|ENSMUSG00000015656.17|OTTMUSG00000030238.3|OTTMUST00000074861.1|Hspa8-209|Hspa8|727|processed_transcript|	2243.04	0.555634	0.157619	3.52517	0.000423216	0.118327
ENSMUST00000151698.7|ENSMUSG00000028581.17|OTTMUSG00000009589.3|OTTMUST00000022019.2|Laptm5-207|Laptm5|2600|protein_coding|	308.847	0.398739	0.113227	3.52158	0.000428987	0.119016
ENSMUST00000235947.1|ENSMUSG00000024588.9|OTTMUSG00000073592.2|OTTMUST00000178707.1|Fech-207|Fech|1590|nonsense_mediated_decay|	135.312	1.17041	0.332402	3.52108	0.000429795	0.119016
ENSMUST00000202222.1|ENSMUSG00000029649.10|OTTMUSG00000055798.1|OTTMUST00000138100.1|Pomp-204|Pomp|325|processed_transcript|	599.825	0.865607	0.246247	3.5152	0.000439429	0.120531
ENSMUST00000118501.7|ENSMUSG00000030417.15|OTTMUSG00000029735.2|OTTMUST00000073778.1|Pdcd5-201|Pdcd5|684|protein_coding|	148.743	0.773156	0.219887	3.51615	0.000437848	0.120531
ENSMUST00000090986.10|ENSMUSG00000015852.13|OTTMUSG00000027492.2|OTTMUST00000068039.1|Fcrls-201|Fcrls|2273|protein_coding|	176.968	0.419063	0.119462	3.50793	0.000451602	0.122415
ENSMUST00000199008.4|ENSMUSG00000039988.14|OTTMUSG00000052510.2|OTTMUST00000131909.1|Ankrd13c-206|Ankrd13c|439|processed_transcript|	21.3149	-8.25308	2.35637	-3.50246	0.000460987	0.122415
ENSMUST00000159984.1|ENSMUSG00000038115.16|OTTMUSG00000033377.5|OTTMUST00000083790.1|Ano2-202|Ano2|2702|nonsense_mediated_decay|	7.12917	4.49254	1.28334	3.50067	0.000464092	0.122415
ENSMUST00000194104.1|ENSMUSG00000103103.1|OTTMUSG00000050975.2|OTTMUST00000129653.1|4833445I07Rik-202|4833445I07Rik|579|lincRNA|	17.8874	1.59752	0.456404	3.50023	0.000464855	0.122415
ENSMUST00000071106.5|ENSMUSG00000021254.9|OTTMUSG00000067447.1|OTTMUST00000163293.1|Gpatch2l-201|Gpatch2l|3829|protein_coding|	11.2628	5.38412	1.53575	3.50585	0.000455149	0.122415
ENSMUST00000222672.1|ENSMUSG00000113722.1|OTTMUSG00000066217.1|OTTMUST00000160920.1|Snhg10-201|Snhg10|381|lincRNA|	11.5087	-6.69519	1.90993	-3.50547	0.000455798	0.122415
ENSMUST00000191304.6|ENSMUSG00000014850.15|OTTMUSG00000047254.11|OTTMUST00000122251.1|Msh3-213|Msh3|1796|retained_intron|	52.014	-1.2911	0.368891	-3.49996	0.000465335	0.122415
ENSMUST00000227786.1|ENSMUSG00000036552.19|OTTMUSG00000048322.4|OTTMUST00000168232.1|Ermard-214|Ermard|427|retained_intron|	69.7402	-1.16546	0.332522	-3.50492	0.000456748	0.122415
ENSMUST00000168083.1|ENSMUSG00000025204.10|OTTMUSG00000036225.2|OTTMUST00000093047.1|Ndufb8-205|Ndufb8|603|nonsense_mediated_decay|	2368.95	0.269708	0.0770164	3.50195	0.000461867	0.122415
ENSMUST00000125218.7|ENSMUSG00000040044.11|OTTMUSG00000006352.3|OTTMUST00000014452.1|Orc3-203|Orc3|646|processed_transcript|	32.7522	-1.25121	0.357766	-3.49729	0.000470009	0.12253
ENSMUST00000151120.8|ENSMUSG00000007891.16|OTTMUSG00000060153.1|OTTMUST00000045257.2|Ctsd-202|Ctsd|2127|protein_coding|	935.469	0.662082	0.189295	3.49762	0.000469426	0.12253
ENSMUST00000181396.7|ENSMUSG00000097156.7|OTTMUSG00000042915.2|OTTMUST00000112728.2|Gm3764-208|Gm3764|711|lincRNA|	110.999	-0.867439	0.24846	-3.49126	0.000480748	0.124211
ENSMUST00000167674.1|ENSMUSG00000032567.16|OTTMUSG00000022639.7|-|Aste1-204|Aste1|1227|protein_coding|	5.35497	-5.80107	1.66121	-3.49207	0.000479296	0.124211
ENSMUST00000102589.11|ENSMUSG00000059796.16|OTTMUSG00000005995.3|OTTMUST00000111557.1|Eif4a1-201|Eif4a1|813|nonsense_mediated_decay|	13.6673	-3.51497	1.00758	-3.48854	0.000485659	0.124922
ENSMUST00000131993.7|ENSMUSG00000041890.17|OTTMUSG00000014548.4|OTTMUST00000034594.2|Git2-208|Git2|746|protein_coding|	32.7326	1.16251	0.333375	3.48709	0.000488315	0.12505
ENSMUST00000004072.9|ENSMUSG00000003970.9|OTTMUSG00000071205.1|OTTMUST00000172310.1|Rpl8-201|Rpl8|851|protein_coding|	4873.41	0.214427	0.0615378	3.48448	0.000493101	0.125719
ENSMUST00000168832.1|ENSMUSG00000025602.13|OTTMUSG00000035370.1|OTTMUST00000090370.1|Zfp202-203|Zfp202|3329|protein_coding|	8.89268	-4.16038	1.19563	-3.47967	0.000502034	0.126879
ENSMUST00000129398.7|ENSMUSG00000062906.12|OTTMUSG00000017283.1|OTTMUST00000041886.1|Hdac10-204|Hdac10|2376|processed_transcript|	19.1112	-3.17972	0.913518	-3.48075	0.000500019	0.126879
ENSMUST00000172495.7|ENSMUSG00000030316.13|OTTMUSG00000024034.5|OTTMUST00000098152.1|Tamm41-207|Tamm41|529|nonsense_mediated_decay|	17.326	6.87628	1.97782	3.4767	0.000507626	0.127734
ENSMUST00000060818.1|ENSMUSG00000044628.5|OTTMUSG00000011889.4|OTTMUST00000028044.1|Rnf208-201|Rnf208|1137|protein_coding|	543.815	0.414151	0.119491	3.46597	0.000528322	0.132367
ENSMUST00000126165.7|ENSMUSG00000044308.17|OTTMUSG00000013114.5|OTTMUST00000031649.2|Ubr3-205|Ubr3|2431|processed_transcript|	155.063	0.441874	0.127807	3.45735	0.00054551	0.13328
ENSMUST00000141372.1|ENSMUSG00000027109.16|OTTMUSG00000013207.2|OTTMUST00000031925.1|Sp3-205|Sp3|655|processed_transcript|	12.8933	-3.83526	1.10897	-3.4584	0.000543388	0.13328
ENSMUST00000120234.1|ENSMUSG00000066315.9|OTTMUSG00000009186.1|OTTMUST00000020772.1|Gm12918-201|Gm12918|636|processed_pseudogene|	4018.29	0.34246	0.0989397	3.4613	0.000537579	0.13328
ENSMUST00000192528.1|ENSMUSG00000102578.1|OTTMUSG00000046841.1|-|Gm10576-202|Gm10576|705|TEC|	6.57828	-5.50535	1.59416	-3.45344	0.000553482	0.13328
ENSMUST00000127552.1|ENSMUSG00000009013.5|OTTMUSG00000014648.2|OTTMUST00000034746.1|Dynll1-205|Dynll1|528|processed_transcript|	7.73658	6.81982	1.97022	3.46145	0.000537268	0.13328
ENSMUST00000210816.1|ENSMUSG00000058886.9|OTTMUSG00000060251.1|OTTMUST00000147488.1|Deaf1-206|Deaf1|406|nonsense_mediated_decay|	10.9936	6.70918	1.9434	3.4523	0.000555837	0.13328
ENSMUST00000190564.1|ENSMUSG00000020257.13|OTTMUSG00000049420.4|OTTMUST00000125989.1|Wdr82-202|Wdr82|577|nonsense_mediated_decay|	19.432	-6.54278	1.89302	-3.45627	0.000547711	0.13328
ENSMUST00000102730.8|ENSMUSG00000020400.17|OTTMUSG00000006334.8|OTTMUST00000040366.1|Tnip1-202|Tnip1|2787|protein_coding|	55.3844	0.69867	0.202321	3.45328	0.000553818	0.13328
ENSMUST00000062677.11|ENSMUSG00000043284.12|OTTMUSG00000007749.2|OTTMUST00000017713.1|Tmem11-201|Tmem11|1457|protein_coding|	223.409	0.371376	0.107333	3.46004	0.000540089	0.13328
ENSMUST00000155894.1|ENSMUSG00000041346.11|OTTMUSG00000005983.2|OTTMUST00000013384.1|Wrap53-203|Wrap53|985|processed_transcript|	19.649	-1.60275	0.463871	-3.45515	0.00054998	0.13328
ENSMUST00000230069.1|ENSMUSG00000022556.11|OTTMUSG00000069881.3|OTTMUST00000171573.1|Hsf1-215|Hsf1|826|processed_transcript|	8.03312	-5.36396	1.55405	-3.45159	0.000557299	0.13328
ENSMUST00000054930.6|ENSMUSG00000044172.7|OTTMUSG00000072550.2|OTTMUST00000175549.1|Ptx4-201|Ptx4|1582|protein_coding|	4.12751	-5.19802	1.50814	-3.44664	0.000567604	0.135185
ENSMUST00000170217.7|ENSMUSG00000026245.16|OTTMUSG00000047790.2|OTTMUST00000123029.1|Farsb-202|Farsb|2036|protein_coding|	5.64872	-6.14357	1.78564	-3.44053	0.000580573	0.137708
ENSMUST00000052885.13|ENSMUSG00000013858.14|OTTMUSG00000019134.1|OTTMUST00000045865.1|Tmem259-201|Tmem259|2225|protein_coding|	409.913	0.424735	0.12365	3.43498	0.000592603	0.139987
ENSMUST00000212588.1|ENSMUSG00000036437.6|OTTMUSG00000061842.2|OTTMUST00000150898.1|Npy1r-202|Npy1r|2770|protein_coding|	34.1572	-0.913183	0.266082	-3.43195	0.000599247	0.140522
ENSMUST00000235811.1|ENSMUSG00000060450.14|OTTMUSG00000073429.2|OTTMUST00000178231.1|Rnf14-206|Rnf14|740|protein_coding|	9.3051	4.78905	1.39552	3.43174	0.000599723	0.140522
ENSMUST00000218742.1|ENSMUSG00000004931.11|OTTMUSG00000065061.1|OTTMUST00000158526.1|Apba3-206|Apba3|509|protein_coding|	5.26203	-6.1569	1.79503	-3.42997	0.000603657	0.140874
ENSMUST00000065388.10|ENSMUSG00000053134.13|OTTMUSG00000028285.3|OTTMUST00000070086.2|Supt7l-201|Supt7l|2693|protein_coding|	16.6272	4.10238	1.19982	3.41916	0.000628148	0.144262
ENSMUST00000155116.1|ENSMUSG00000022283.15|OTTMUSG00000019779.3|OTTMUST00000047302.1|Pabpc1-206|Pabpc1|593|protein_coding|	27.8145	3.86795	1.13109	3.41967	0.000626962	0.144262
ENSMUST00000121750.1|ENSMUSG00000065979.12|OTTMUSG00000022421.3|OTTMUST00000074466.1|Cpped1-203|Cpped1|2614|protein_coding|	48.9752	-3.18367	0.930381	-3.4219	0.000621858	0.144262
ENSMUST00000112840.1|ENSMUSG00000023965.13|OTTMUSG00000035637.8|OTTMUST00000091214.5|Fbxl17-204|Fbxl17|3667|protein_coding|	79.0545	-0.639083	0.186809	-3.42106	0.000623787	0.144262
ENSMUST00000183602.1|ENSMUSG00000098286.1|-|-|Mir8091-201|Mir8091|139|miRNA|	22.5902	-8.01393	2.34772	-3.4135	0.000641345	0.146711
ENSMUST00000130678.1|ENSMUSG00000020828.13|OTTMUSG00000006051.4|OTTMUST00000013633.2|Pld2-204|Pld2|467|protein_coding|	7.89976	-6.44394	1.88967	-3.4101	0.000649401	0.147969
ENSMUST00000185313.1|ENSMUSG00000100550.2|OTTMUSG00000046082.2|OTTMUST00000120319.1|2310039L15Rik-201|2310039L15Rik|642|lincRNA|	3.36173	5.17434	1.51912	3.40613	0.000658899	0.14896
ENSMUST00000151686.1|ENSMUSG00000001755.12|OTTMUSG00000002690.1|OTTMUST00000005300.1|Coasy-204|Coasy|940|processed_transcript|	14.1029	1.44794	0.424976	3.4071	0.00065656	0.14896
ENSMUST00000169975.1|ENSMUSG00000090459.1|OTTMUSG00000036558.1|OTTMUST00000093765.1|Gm17210-201|Gm17210|391|antisense|	28.9369	1.43052	0.420729	3.40009	0.000673632	0.151698
ENSMUST00000171409.7|ENSMUSG00000020111.15|OTTMUSG00000036457.3|OTTMUST00000093435.2|Micu1-210|Micu1|806|protein_coding|	88.0908	-1.41435	0.416135	-3.39878	0.000676875	0.151838
ENSMUST00000159929.1|ENSMUSG00000026641.13|OTTMUSG00000030990.5|OTTMUST00000076815.1|Usf1-205|Usf1|492|retained_intron|	6.12251	6.24023	1.83898	3.39331	0.000690537	0.153711
ENSMUST00000135577.1|ENSMUSG00000014303.13|OTTMUSG00000026679.2|OTTMUST00000066017.1|Glis2-204|Glis2|655|retained_intron|	8.52401	6.43355	1.8954	3.3943	0.000688033	0.153711
ENSMUST00000108910.9|ENSMUSG00000023033.14|OTTMUSG00000055611.6|-|Scn8a-205|Scn8a|11232|protein_coding|	651.833	-0.225163	0.0665271	-3.38453	0.000713006	0.158104
ENSMUST00000151546.1|ENSMUSG00000003033.15|OTTMUSG00000022231.6|OTTMUST00000052878.1|Ap1m1-204|Ap1m1|848|retained_intron|	134.403	-0.65505	0.19377	-3.38055	0.000723414	0.1598
ENSMUST00000144220.1|ENSMUSG00000078676.9|OTTMUSG00000006456.1|OTTMUST00000014757.1|Casc3-202|Casc3|368|processed_transcript|	4.47017	-5.86962	1.7383	-3.37664	0.00073376	0.161469
ENSMUST00000144826.1|ENSMUSG00000023087.15|OTTMUSG00000027519.4|OTTMUST00000068125.3|Noct-202|Noct|9797|protein_coding|	362.379	-0.449403	0.133181	-3.37438	0.00073983	0.162188
ENSMUST00000130384.1|ENSMUSG00000034593.16|OTTMUSG00000016492.8|OTTMUST00000086157.2|Myo5a-204|Myo5a|650|protein_coding|	51.2775	1.33948	0.397775	3.36743	0.000758714	0.165077
ENSMUST00000104925.4|ENSMUSG00000078126.4|OTTMUSG00000069958.1|OTTMUST00000169355.1|Rpl23a-ps3-201|Rpl23a-ps3|468|processed_pseudogene|	2932.38	0.349038	0.103629	3.36816	0.000756705	0.165077
ENSMUST00000219557.1|ENSMUSG00000019943.10|OTTMUSG00000065340.3|OTTMUST00000159190.1|Atp2b1-207|Atp2b1|1249|protein_coding|	35.3549	-1.17026	0.349227	-3.35099	0.000805227	0.174541
ENSMUST00000202621.1|ENSMUSG00000029649.10|OTTMUSG00000055798.1|OTTMUST00000138101.1|Pomp-206|Pomp|332|retained_intron|	17.0315	-8.15676	2.43711	-3.3469	0.000817216	0.175172
ENSMUST00000087865.3|ENSMUSG00000030189.15|OTTMUSG00000056779.2|OTTMUST00000140092.1|Ybx3-202|Ybx3|1684|protein_coding|	83.734	0.637823	0.190474	3.34861	0.000812175	0.175172
ENSMUST00000128012.1|ENSMUSG00000031012.17|OTTMUSG00000016907.24|OTTMUST00000044253.3|Cask-206|Cask|745|protein_coding|	46.3096	-1.01766	0.304046	-3.34707	0.000816703	0.175172
ENSMUST00000165126.8|ENSMUSG00000090137.8|OTTMUSG00000033543.2|-|Uba52-208|Uba52|387|protein_coding|	4459.13	0.359161	0.107349	3.34572	0.000820699	0.175269
ENSMUST00000203339.1|ENSMUSG00000068329.12|OTTMUSG00000022486.4|OTTMUST00000142034.1|Htra2-210|Htra2|650|processed_transcript|	64.9159	1.04254	0.311811	3.3435	0.000827292	0.176028
ENSMUST00000069423.12|ENSMUSG00000027239.14|OTTMUSG00000014364.1|OTTMUST00000033984.1|Mdk-202|Mdk|773|protein_coding|	51.6824	9.22361	2.75981	3.34211	0.000831433	0.176261
ENSMUST00000134806.1|ENSMUSG00000028232.13|OTTMUSG00000004261.4|OTTMUST00000009650.1|Tmem68-203|Tmem68|658|retained_intron|	17.3698	-6.38772	1.91744	-3.33137	0.000864196	0.181356
ENSMUST00000229351.1|ENSMUSG00000021400.8|OTTMUSG00000000693.3|OTTMUST00000172536.1|Wrnip1-204|Wrnip1|328|nonsense_mediated_decay|	5.83589	-4.82179	1.44693	-3.33244	0.000860895	0.181356
ENSMUST00000227737.1|ENSMUSG00000022892.11|OTTMUSG00000069475.11|OTTMUST00000167979.1|App-207|App|2827|protein_coding|	1698.49	0.728635	0.218734	3.33115	0.000864869	0.181356
ENSMUST00000165721.7|ENSMUSG00000024576.14|OTTMUSG00000035876.10|OTTMUST00000091972.1|Csnk1a1-206|Csnk1a1|2323|protein_coding|	310.795	-1.04538	0.313926	-3.33002	0.00086839	0.181437
ENSMUST00000169268.1|ENSMUSG00000024182.16|OTTMUSG00000026498.8|OTTMUST00000091550.1|Axin1-205|Axin1|291|retained_intron|	33.1644	3.02968	0.910157	3.32874	0.000872398	0.181619
ENSMUST00000154975.7|ENSMUSG00000067367.9|OTTMUSG00000023311.6|OTTMUST00000056520.2|Lyar-209|Lyar|898|nonsense_mediated_decay|	11.5492	-5.97197	1.79633	-3.32455	0.000885627	0.182726
ENSMUST00000032480.13|ENSMUSG00000030330.15|OTTMUSG00000024325.2|OTTMUST00000059591.1|Ing4-201|Ing4|1629|protein_coding|	181.469	0.61604	0.185328	3.32405	0.000887187	0.182726
ENSMUST00000174104.7|ENSMUSG00000024299.17|OTTMUSG00000037200.2|OTTMUST00000095907.1|Adamts10-209|Adamts10|2779|retained_intron|	7.00017	3.16466	0.951488	3.32601	0.000880981	0.182726
ENSMUST00000137382.1|ENSMUSG00000028849.17|OTTMUSG00000009353.2|OTTMUST00000021318.1|Map7d1-206|Map7d1|374|retained_intron|	122.677	-1.22766	0.369729	-3.32043	0.000898783	0.183676
ENSMUST00000082134.5|ENSMUSG00000037563.15|OTTMUSG00000022980.2|OTTMUST00000055308.2|Rps16-201|Rps16|1109|protein_coding|	46.9466	0.949385	0.286074	3.31866	0.000904494	0.183676
ENSMUST00000121673.7|ENSMUSG00000047866.18|OTTMUSG00000031421.1|OTTMUST00000077850.1|Lonp2-202|Lonp2|1550|protein_coding|	194.447	0.615761	0.185499	3.31948	0.000901858	0.183676
ENSMUST00000041042.12|ENSMUSG00000034412.13|OTTMUSG00000005055.1|OTTMUST00000011265.1|Tbc1d10a-201|Tbc1d10a|1957|protein_coding|	23.6903	-7.92555	2.38713	-3.32012	0.000899794	0.183676
ENSMUST00000084319.10|ENSMUSG00000006392.16|OTTMUSG00000008773.2|OTTMUST00000019929.1|Med8-203|Med8|1134|protein_coding|	84.8867	-2.66568	0.803602	-3.31716	0.000909361	0.184018
ENSMUST00000178676.2|ENSMUSG00000094627.2|OTTMUSG00000062371.1|OTTMUST00000152117.1|Gm10182-201|Gm10182|273|processed_pseudogene|	17.4395	-7.48741	2.25882	-3.31474	0.000917271	0.184972
ENSMUST00000213733.1|ENSMUSG00000032011.5|OTTMUSG00000016734.2|OTTMUST00000153831.1|Thy1-203|Thy1|449|processed_transcript|	14441.8	0.513163	0.154898	3.3129	0.000923329	0.185548
ENSMUST00000145000.2|ENSMUSG00000028776.14|OTTMUSG00000009561.5|OTTMUST00000021887.2|Tinagl1-206|Tinagl1|911|retained_intron|	8.57332	3.37369	1.01972	3.30845	0.000938132	0.18787
ENSMUST00000198393.1|ENSMUSG00000053931.11|OTTMUSG00000054988.2|OTTMUST00000136267.2|Cnn3-204|Cnn3|836|protein_coding|	15.4624	-7.76926	2.35023	-3.30575	0.00094723	0.187991
ENSMUST00000152979.7|ENSMUSG00000020898.18|OTTMUSG00000005957.2|OTTMUST00000013294.2|Ctc1-207|Ctc1|3976|nonsense_mediated_decay|	24.3563	6.34325	1.91907	3.30538	0.000948481	0.187991
ENSMUST00000227087.1|ENSMUSG00000042354.7|OTTMUSG00000069133.1|OTTMUST00000167269.1|Gnl3-205|Gnl3|466|processed_transcript|	12.3321	-6.31428	1.9096	-3.3066	0.000944357	0.187991
ENSMUST00000041022.14|ENSMUSG00000042766.17|OTTMUSG00000021995.7|OTTMUST00000052222.1|Trim46-201|Trim46|3122|protein_coding|	191.425	0.642779	0.194781	3.30001	0.000966809	0.189034
ENSMUST00000003971.9|ENSMUSG00000003872.9|OTTMUSG00000016518.2|OTTMUST00000039918.2|Lin7b-201|Lin7b|735|protein_coding|	421.848	0.297664	0.0901787	3.30082	0.000964028	0.189034
ENSMUST00000143982.1|ENSMUSG00000024039.15|OTTMUSG00000030973.4|OTTMUST00000076699.1|Cbs-206|Cbs|230|processed_transcript|	26.8714	5.03728	1.52623	3.30048	0.0009652	0.189034
ENSMUST00000238009.1|ENSMUSG00000024789.13|OTTMUSG00000074029.1|OTTMUST00000179612.1|Jak2-204|Jak2|3995|protein_coding|	18.6269	-5.84969	1.77247	-3.30031	0.00096579	0.189034
ENSMUST00000211716.1|ENSMUSG00000002778.14|OTTMUSG00000022310.2|OTTMUST00000053157.1|Kdelr1-205|Kdelr1|1350|protein_coding|	17.5776	7.72337	2.34112	3.299	0.000970286	0.189075
ENSMUST00000002735.8|ENSMUSG00000002660.8|OTTMUSG00000072404.1|OTTMUST00000175138.1|Clpp-201|Clpp|983|protein_coding|	712.814	0.277554	0.0841762	3.29729	0.000976212	0.189591
[truncated: 142,306 more rows]

## Sheet: Supplementary Table 4
Supplementary Table 4: Gene Set Enrichment Analysis of humanin co-expression with related GO IDs
[truncated: 182 more rows]
